# Supplementary material for: Plasmids of the urinary microbiota
Source: Access Microbiol. 2022 Nov 30;4(11):acmi000429. doi: 10.1099/acmi.0.000429 (PMC9833419; doi:10.1099/acmi.0.000429)
Supplement: Supplementary material 1 [file acmi-4-429-s001.xlsx]

## Sheet: Antibiotic_Resistance
Supplemental Table 2A. Antibiotic resistance genes identified within the high confidence plasmids.
Plasmid Sequence ID	Species	Antibiotic Resistance Gene	Drug Class
ERR1045830_NODE_8_length_4557_cov_108.038170_component_0	Escherichia coli	tet(B)	Tetracycline
ERR1045830_NODE_9_length_4539_cov_69.011878_component_0	Escherichia coli	aph(6)-Id	Aminoglycoside
ERR1045830_NODE_9_length_4539_cov_69.011878_component_0	Escherichia coli	aph(3'')-Ib	Aminoglycoside
ERR1045830_NODE_9_length_4539_cov_69.011878_component_0	Escherichia coli	sul2	Folate pathway antagonist
ERR1045830_NODE_9_length_4539_cov_69.011878_component_0	Escherichia coli	sul2	Folate pathway antagonist
SRR10153365_RNODE_1_length_4439_cov_696.73102	Staphylococcus epidermidis	tet(K)	Tetracycline
SRR10153365_RNODE_2_length_2457_cov_818.20757	Staphylococcus epidermidis	erm(C)	Macrolide, Lincosamide, Streptogramin B
SRR10153366_NODE_6_length_4028_cov_4.238674_component_0	Escherichia coli	sitABCD	Peroxides
SRR10153378_NODE_22_length_4737_cov_212.011803_component_2	Staphylococcus epidermidis	aadD	Aminoglycoside
SRR10153378_NODE_4_length_24204_cov_134.611804_component_2	Staphylococcus epidermidis	qacB	Quaternary Ammonium Compounds
SRR10153378_NODE_4_length_24204_cov_134.611804_component_2	Staphylococcus epidermidis	blaZ	Beta-lactam
SRR10153386_RNODE_2_length_4967_cov_115.32817	Streptococcus anginosus	erm(T)	Macrolide, Lincosamide, Streptogramin B
SRR10153392_RNODE_2_length_24073_cov_49.43846	Staphylococcus epidermidis	msr(A)	Macrolide, Streptogramin B
SRR11441020_NODE_7_length_15567_cov_20.252679_component_0	Escherichia coli	sitABCD	Peroxides
SRR11441029_NODE_14_length_5922_cov_44.447220_component_0	Enterococcus faecalis	erm(B)	Macrolide, Lincosamide, Streptogramin B
SRR11441034_NODE_36_length_6832_cov_88.292820_component_0	Staphylococcus epidermidis	mecA	Beta-lactam
SRR11441034_NODE_39_length_5665_cov_129.532212_component_0	Staphylococcus epidermidis	blaZ	Beta-lactam
SRR11441034_NODE_42_length_5446_cov_176.910039_component_0	Staphylococcus epidermidis	qacA	Quaternary Ammonium Compounds
SRR11441034_NODE_45_length_5088_cov_95.149072_component_0	Staphylococcus epidermidis	tet(M)	Tetracycline
SRR11441034_NODE_47_length_4724_cov_133.023026_component_0	Staphylococcus epidermidis	aadD	Aminoglycoside
SRR11441034_NODE_49_length_3966_cov_138.330200_component_0	Staphylococcus epidermidis	tet(K)	Tetracycline
SRR11441035_NODE_144_length_6692_cov_16.674376_component_0	Escherichia coli	tet(B)	Tetracycline
SRR11441035_RNODE_9_length_14247_cov_29.08617	Escherichia coli	blaTEM-1A	Beta-lactam
SRR14752301_NODE_4_length_10226_cov_148.822150_component_0	Staphylococcus epidermidis	blaZ	Beta-lactam
SRR14752301_NODE_6_length_4552_cov_149.742123_component_0	Staphylococcus epidermidis	tet(K)	Tetracycline
SRR14752301_RNODE_2_length_6259_cov_344.61431	Staphylococcus epidermidis	vga(A)LC	Lincosamide, Streptogramin A, Pleuromutilin
SRR5945989_NODE_3_length_4396_cov_429.174577_component_0	Staphylococcus aureus	aadD	Aminoglycoside
SRR7534266_NODE_13_length_3737_cov_19.277322_component_0	Escherichia coli	blaCTX-M-15	Beta-lactam
SRR7534266_NODE_5_length_11079_cov_20.636429_component_0	Escherichia coli	aadA5	Aminoglycoside
SRR7534266_NODE_5_length_11079_cov_20.636429_component_0	Escherichia coli	mph(A)	Macrolide
SRR7534266_NODE_5_length_11079_cov_20.636429_component_0	Escherichia coli	sul1	Folate pathway antagonist
SRR7534266_NODE_5_length_11079_cov_20.636429_component_0	Escherichia coli	dfrA17	Folate pathway antagonist
SRR7534266_RNODE_1_length_5472_cov_9.56360	Escherichia coli	tet(A)	Tetracycline
SRR7534267_NODE_1_length_52437_cov_14.549924_component_0	Escherichia coli	ant(3'')-Ia	Aminoglycoside
SRR7534267_NODE_1_length_52437_cov_14.549924_component_0	Escherichia coli	sul1	Folate pathway antagonist
SRR7534267_NODE_11_length_3677_cov_14.583889_component_0	Escherichia coli	tet(D)	Tetracycline
SRR7534267_NODE_8_length_4376_cov_11.883229_component_0	Escherichia coli	blaSHV-48	Beta-lactam
SRR7534270_NODE_10_length_3385_cov_20.032346_component_0	Escherichia coli	mph(A)	Macrolide
SRR7534270_NODE_3_length_17831_cov_27.813507_component_0	Escherichia coli	tet(B)	Tetracycline
SRR7534270_NODE_7_length_7861_cov_22.084661_component_0	Escherichia coli	aph(6)-Id	Aminoglycoside
SRR7534270_NODE_7_length_7861_cov_22.084661_component_0	Escherichia coli	aph(3'')-Ib	Aminoglycoside
SRR7534270_NODE_7_length_7861_cov_22.084661_component_0	Escherichia coli	blaTEM-1B	Beta-lactam
SRR7534270_NODE_7_length_7861_cov_22.084661_component_0	Escherichia coli	sul2	Folate pathway antagonist
SRR7534285_NODE_12_length_7888_cov_232.096274_component_4	Escherichia coli	blaTEM-1B	Beta-lactam
SRR7534286_NODE_14_length_3148_cov_36.365679_component_0	Escherichia coli	aac(3)-IIe	Aminoglycoside
SRR7534289_RNODE_3_length_14247_cov_35.34567	Escherichia coli	blaTEM-1A	Beta-lactam
SRR7534291_NODE_18_length_3339_cov_13.539240_component_0	Escherichia coli	tet(A)	Tetracycline
SRR7534291_NODE_7_length_7650_cov_16.380695_component_0	Escherichia coli	blaTEM-1B	Beta-lactam
SRR7534291_RNODE_4_length_1935_cov_10.37226	Escherichia coli	aac(6')-Ib-cr	Fluoroquinolone
SRR7534291_RNODE_4_length_1935_cov_10.37226	Escherichia coli	ARR-3	Rifampicin
SRR7534291_RNODE_4_length_1935_cov_10.37226	Escherichia coli	dfrA27	Folate pathway antagonist
SRR7534292_NODE_3_length_25669_cov_29.970889_component_0	Escherichia coli	blaTEM-1B	Beta-lactam
SRR7534292_NODE_9_length_10118_cov_25.625436_component_0	Escherichia coli	mph(A)	Macrolide
SRR7534292_NODE_9_length_10118_cov_25.625436_component_0	Escherichia coli	sul1	Folate pathway antagonist
SRR7534292_NODE_9_length_10118_cov_25.625436_component_0	Escherichia coli	aadA5	Aminoglycoside
SRR7534292_NODE_9_length_10118_cov_25.625436_component_0	Escherichia coli	dfrA17	Folate pathway antagonist
SRR7534296_NODE_8_length_17543_cov_17.706516_component_0	Escherichia coli	sul1	Folate pathway antagonist
SRR7534296_NODE_8_length_17543_cov_17.706516_component_0	Escherichia coli	aadA5	Aminoglycoside
SRR7534296_NODE_8_length_17543_cov_17.706516_component_0	Escherichia coli	dfrA17	Folate pathway antagonist
SRR7534305_NODE_18_length_3385_cov_16.660822_component_0	Escherichia coli	mph(A)	Macrolide
SRR7534305_NODE_4_length_16751_cov_21.622946_component_0	Escherichia coli	tet(B)	Tetracycline
SRR7534305_NODE_8_length_7860_cov_15.940897_component_0	Escherichia coli	blaTEM-1B	Beta-lactam
SRR7534305_NODE_8_length_7860_cov_15.940897_component_0	Escherichia coli	aph(6)-Id	aminoglycoside
SRR7534305_NODE_8_length_7860_cov_15.940897_component_0	Escherichia coli	sul2	Folate pathway antagonist
SRR7534305_NODE_8_length_7860_cov_15.940897_component_0	Escherichia coli	aph(3'')-Ib	Aminoglycoside
SRR7534306_NODE_11_length_4506_cov_31.354708_component_0	Escherichia coli	aac(3)-IId	Aminoglycoside
SRR7534306_NODE_4_length_29095_cov_38.726997_component_0	Escherichia coli	tet(B)	Tetracycline
SRR7534306_NODE_4_length_29095_cov_38.726997_component_0	Escherichia coli	mph(A)	Macrolide
SRR7534306_NODE_4_length_29095_cov_38.726997_component_0	Escherichia coli	sul1	Folate pathway antagonist
SRR7534306_NODE_4_length_29095_cov_38.726997_component_0	Escherichia coli	aadA5	Aminoglycoside
SRR7534306_NODE_4_length_29095_cov_38.726997_component_0	Escherichia coli	dfrA17	Folate pathway antagonist
SRR7534307_NODE_3_length_18795_cov_23.742494_component_0	Escherichia coli	blaTEM-1B	Beta-lactam
SRR7534309_NODE_6_length_24317_cov_25.884447_component_1	Escherichia coli	mph(A)	Macrolide
SRR7534309_NODE_6_length_24317_cov_25.884447_component_1	Escherichia coli	sul1	Folate pathway antagonist
SRR7534309_NODE_6_length_24317_cov_25.884447_component_1	Escherichia coli	aadA2	Aminoglycoside
SRR7534309_NODE_6_length_24317_cov_25.884447_component_1	Escherichia coli	dfrA12	Folate pathway antagonist
SRR7534309_NODE_6_length_24317_cov_25.884447_component_1	Escherichia coli	ant(3'')-Ia	Aminoglycoside
SRR7534312_NODE_11_length_3677_cov_24.482778_component_0	Escherichia coli	tet(D)	Tetracycline
SRR7534312_NODE_2_length_45029_cov_24.193317_component_0	Escherichia coli	ant(3'')-Ia	Aminoglycoside
SRR7534312_NODE_2_length_45029_cov_24.193317_component_0	Escherichia coli	sul1	Folate pathway antagonist
SRR7534312_NODE_9_length_4376_cov_20.646662_component_0	Escherichia coli	blaSHV-48	Beta-lactam
SRR7534313_NODE_10_length_17664_cov_40.922272_component_0	Escherichia coli	tet(B)	Tetracycline
SRR7534313_NODE_12_length_7860_cov_23.483361_component_0	Escherichia coli	aph(6)-Id	Aminoglycoside
SRR7534313_NODE_12_length_7860_cov_23.483361_component_0	Escherichia coli	aph(3'')-Ib	Aminoglycoside
SRR7534313_NODE_12_length_7860_cov_23.483361_component_0	Escherichia coli	blaTEM-1B	Beta-lactam
SRR7534313_NODE_12_length_7860_cov_23.483361_component_0	Escherichia coli	sul2	Folate pathway antagonist
SRR7534313_NODE_19_length_3385_cov_43.060459_component_0	Escherichia coli	mph(A)	Macrolide
SRR7534314_NODE_1_length_88162_cov_29.706954_component_0	Escherichia coli	sul2	Folate pathway antagonist
SRR7534314_NODE_7_length_10681_cov_25.334119_component_0	Escherichia coli	ant(3'')-Ia	Aminoglycoside
SRR7534314_NODE_7_length_10681_cov_25.334119_component_0	Escherichia coli	aadA5	Aminoglycoside
SRR7534314_NODE_7_length_10681_cov_25.334119_component_0	Escherichia coli	mph(A)	Macrolide
SRR7534314_NODE_7_length_10681_cov_25.334119_component_0	Escherichia coli	sul1	Folate pathway antagonist
SRR7534314_NODE_7_length_10681_cov_25.334119_component_0	Escherichia coli	dfrA17	Folate pathway antagonist
SRR7534316_NODE_10_length_7650_cov_21.545755_component_0	Escherichia coli	blaTEM-1B	Beta-lactam
SRR7534316_NODE_12_length_6811_cov_17.557024_component_0	Escherichia coli	aph(6)-Id	Aminoglycoside
SRR7534316_NODE_12_length_6811_cov_17.557024_component_0	Escherichia coli	aph(3'')-Ib	Aminoglycoside
SRR7534316_NODE_12_length_6811_cov_17.557024_component_0	Escherichia coli	sul2	Folate pathway antagonist
SRR7534316_NODE_12_length_6811_cov_17.557024_component_0	Escherichia coli	tet(A)	Tetracycline
SRR7534316_NODE_6_length_10117_cov_19.835359_component_0	Escherichia coli	aadA5	Aminoglycoside
SRR7534316_NODE_6_length_10117_cov_19.835359_component_0	Escherichia coli	mph(A)	Macrolide
SRR7534316_NODE_6_length_10117_cov_19.835359_component_0	Escherichia coli	sul1	Folate pathway antagonist
SRR7534316_NODE_6_length_10117_cov_19.835359_component_0	Escherichia coli	dfrA17	Folate pathway antagonist
SRR7534318_NODE_10_length_6283_cov_20.739446_component_0	Escherichia coli	ant(3'')-Ia	Aminoglycoside
SRR7534318_NODE_10_length_6283_cov_20.739446_component_0	Escherichia coli	dfrA17	Folate pathway antagonist
SRR7534318_NODE_16_length_4624_cov_24.430394_component_0	Escherichia coli	tet(B)	Tetracycline
SRR7534318_NODE_17_length_4539_cov_19.261766_component_0	Escherichia coli	aph(6)-Id	Aminoglycoside
SRR7534318_NODE_17_length_4539_cov_19.261766_component_0	Escherichia coli	aph(3'')-Ib	Aminoglycoside
SRR7534318_NODE_17_length_4539_cov_19.261766_component_0	Escherichia coli	sul2	Folate pathway antagonist
SRR7534319_NODE_11_length_4981_cov_22.727773_component_0	Escherichia coli	aph(6)-Id	Aminoglycoside
SRR7534319_NODE_11_length_4981_cov_22.727773_component_0	Escherichia coli	aph(3'')-Ib	Aminoglycoside
SRR7534319_NODE_11_length_4981_cov_22.727773_component_0	Escherichia coli	blaTEM-1B	Beta-lactam
SRR7534319_NODE_2_length_35523_cov_23.811798_component_0	Escherichia coli	sitABCD	Peroxides
SRR7534319_NODE_5_length_16043_cov_25.603470_component_0	Escherichia coli	tet(B)	Tetracycline
SRR7534319_NODE_9_length_5323_cov_21.456920_component_0	Escherichia coli	blaCTX-M-15	Beta-lactam
SRR7534321_NODE_6_length_7913_cov_345.059342_component_3	Escherichia coli	blaTEM-1B	Beta-lactam
SRR7534323_NODE_12_length_4624_cov_22.768419_component_0	Escherichia coli	tet(B)	Tetracycline
SRR7534323_NODE_13_length_4539_cov_20.226356_component_0	Escherichia coli	aph(6)-Id	Aminoglycoside
SRR7534323_NODE_13_length_4539_cov_20.226356_component_0	Escherichia coli	aph(3'')-Ib	Aminoglycoside
SRR7534323_NODE_13_length_4539_cov_20.226356_component_0	Escherichia coli	sul2	Folate pathway antagonist
SRR7534323_NODE_14_length_3703_cov_22.542471_component_0	Escherichia coli	mph(A)	Macrolide
SRR7534323_NODE_8_length_6283_cov_23.950532_component_0	Escherichia coli	ant(3'')-Ia	Aminoglycoside
SRR7534323_NODE_8_length_6283_cov_23.950532_component_0	Escherichia coli	dfrA17	Folate pathway antagonist
SRR7534324_NODE_1_length_23651_cov_22.747349_component_0	Escherichia coli	blaTEM-1B	Beta-lactam
SRR7534324_NODE_5_length_10118_cov_21.689374_component_0	Escherichia coli	aadA5	Aminoglycoside
SRR7534324_NODE_5_length_10118_cov_21.689374_component_0	Escherichia coli	mph(A)	Macrolide
SRR7534324_NODE_5_length_10118_cov_21.689374_component_0	Escherichia coli	sul1	Folate pathway antagonist
SRR7534324_NODE_5_length_10118_cov_21.689374_component_0	Escherichia coli	dfrA17	Folate pathway antagonist
SRR7534324_NODE_9_length_6669_cov_17.767418_component_0	Escherichia coli	aph(6)-Id	Aminoglycoside
SRR7534324_NODE_9_length_6669_cov_17.767418_component_0	Escherichia coli	aph(3'')-Ib	Aminoglycoside
SRR7534324_NODE_9_length_6669_cov_17.767418_component_0	Escherichia coli	sul2	Folate pathway antagonist
SRR7534324_NODE_9_length_6669_cov_17.767418_component_0	Escherichia coli	tet(A)	Tetracycline
SRR7534325_NODE_14_length_5040_cov_16.693935_component_0	Escherichia coli	blaTEM-1B	beta-lactam
SRR8182355_NODE_6_length_17543_cov_10.733253_component_0	Escherichia coli	aadA5	Aminoglycoside
SRR8182355_NODE_6_length_17543_cov_10.733253_component_0	Escherichia coli	dfrA17	Folate pathway antagonist

## Sheet: Virulence_Factor
Supplemental Table 2B. Virulence factor genes identified within the high confidence plasmids.
Plasmid Sequence ID	Species	Virulence Factor Gene
ERR1045830_NODE_5_length_10530_cov_92.895819_component_0	Escherichia coli	(senB) enterotoxin TieB protein
ERR1045836_NODE_1_length_54255_cov_73.509321_component_0	Escherichia coli	(traJ) TraJ
ERR1045836_NODE_3_length_10543_cov_78.584087_component_0	Escherichia coli	(senB) enterotoxin TieB protein
SRR10153366_NODE_6_length_4028_cov_4.238674_component_0	Escherichia coli	(sitA) SitA
SRR10153366_NODE_6_length_4028_cov_4.238674_component_0	Escherichia coli	(sitD) SitD
SRR10153366_NODE_6_length_4028_cov_4.238674_component_0	Escherichia coli	(sitB) SitB protein, iron transport protein, ATP-binding component
SRR10153366_NODE_6_length_4028_cov_4.238674_component_0	Escherichia coli	(sitC) SitC
SRR10153366_RNODE_3_length_6988_cov_182.56025	Escherichia coli	(cka) colicin K
SRR11441019_RNODE_1_length_47556_cov_15.54426	Enterococcus faecalis	(prgB/asc10) aggregation substance PrgB/Asc10
SRR11441020_NODE_3_length_20286_cov_24.495373_component_0	Escherichia coli	(aaiR) -
SRR11441020_NODE_7_length_15567_cov_20.252679_component_0	Escherichia coli	(iucC) IucC
SRR11441020_NODE_7_length_15567_cov_20.252679_component_0	Escherichia coli	(sitA) SitA
SRR11441020_NODE_7_length_15567_cov_20.252679_component_0	Escherichia coli	(sitD) SitD
SRR11441020_NODE_7_length_15567_cov_20.252679_component_0	Escherichia coli	(iutA) Ferric aerobactin receptor
SRR11441020_NODE_7_length_15567_cov_20.252679_component_0	Escherichia coli	(iucD) L-lysine 6-monooxygenase
SRR11441020_NODE_7_length_15567_cov_20.252679_component_0	Escherichia coli	(iucB) aerobactin siderophore biosynthesis protein IucB
SRR11441020_NODE_7_length_15567_cov_20.252679_component_0	Escherichia coli	(iucA) Aerobactin siderophore biosynthesis protein IucA
SRR11441020_NODE_7_length_15567_cov_20.252679_component_0	Escherichia coli	(sitB) SitB protein, iron transport protein, ATP-binding component
SRR11441020_NODE_7_length_15567_cov_20.252679_component_0	Escherichia coli	(sitC) SitC
SRR11441029_NODE_7_length_15186_cov_46.126415_component_0	Enterococcus faecalis	(cylM) CylM; cytolysin subunit modifier
SRR11441029_NODE_7_length_15186_cov_46.126415_component_0	Enterococcus faecalis	(cylB) ABC-type transporter
SRR11441029_NODE_7_length_15186_cov_46.126415_component_0	Enterococcus faecalis	(cylA) cytolysin activator
SRR11441029_NODE_7_length_15186_cov_46.126415_component_0	Enterococcus faecalis	(cylI) cytolysin immunity protein
SRR11441029_NODE_7_length_15186_cov_46.126415_component_0	Enterococcus faecalis	(cylR1) cytolysin regulator R1
SRR11441029_NODE_7_length_15186_cov_46.126415_component_0	Enterococcus faecalis	(cylL) CylL; cytolysin subunit
SRR11441029_NODE_7_length_15186_cov_46.126415_component_0	Enterococcus faecalis	(cylR2) cytolysin regulator R2
SRR11441029_NODE_7_length_15186_cov_46.126415_component_0	Enterococcus faecalis	(cylS) CylS; cytolysin subunit
SRR11441029_NODE_7_length_15186_cov_46.126415_component_0	Enterococcus faecalis	(cylS) CylS; cytolysin subunit
SRR11441035_RNODE_8_length_7136_cov_12.57904	Escherichia coli	(csa) colicin S4
SRR7534266_NODE_4_length_15050_cov_19.412209_component_0	Escherichia coli	(aaiR) -
SRR7534267_NODE_6_length_10544_cov_13.438283_component_0	Escherichia coli	(senB) enterotoxin TieB protein
SRR7534269_NODE_4_length_8631_cov_222.048165_component_2	Escherichia coli	(colY) colicin Y
SRR7534270_NODE_5_length_10678_cov_21.492972_component_0	Escherichia coli	(senB) enterotoxin TieB protein
SRR7534274_NODE_1_length_25838_cov_28.146345_component_0	Escherichia coli	(etpO) type II secretion protein
SRR7534274_NODE_1_length_25838_cov_28.146345_component_0	Escherichia coli	(etpN) type II secretion protein
SRR7534274_NODE_1_length_25838_cov_28.146345_component_0	Escherichia coli	(etpL) type II secretion protein
SRR7534274_NODE_1_length_25838_cov_28.146345_component_0	Escherichia coli	(etpJ) type II secretion protein
SRR7534274_NODE_1_length_25838_cov_28.146345_component_0	Escherichia coli	(etpG) type II secretion protein
SRR7534274_NODE_1_length_25838_cov_28.146345_component_0	Escherichia coli	(etpF) type II secretion protein
SRR7534274_NODE_1_length_25838_cov_28.146345_component_0	Escherichia coli	(etpE) type II secretion protein
SRR7534274_NODE_1_length_25838_cov_28.146345_component_0	Escherichia coli	(etpD) type II secretion protein
SRR7534274_NODE_3_length_10607_cov_6.813010_component_0	Escherichia coli	(toxB) toxin B
SRR7534274_NODE_4_length_9818_cov_25.104609_component_0	Escherichia coli	(vat) protease IgA1
SRR7534274_NODE_6_length_5522_cov_26.596878_component_0	Escherichia coli	(bfpA) major pilin structural unit bundlin
SRR7534274_NODE_6_length_5522_cov_26.596878_component_0	Escherichia coli	(bfpG) BFP biogenesis protein BfpG
SRR7534285_NODE_9_length_10543_cov_18.377119_component_1	Escherichia coli	(senB) enterotoxin TieB protein
SRR7534286_NODE_6_length_9110_cov_22.322041_component_0	Escherichia coli	(aaiQ) -
SRR7534286_NODE_6_length_9110_cov_22.322041_component_0	Escherichia coli	(senB) enterotoxin TieB protein
SRR7534287_NODE_6_length_10313_cov_18.859865_component_0	Escherichia coli	(senB) enterotoxin TieB protein
SRR7534288_NODE_1_length_25803_cov_32.913201_component_0	Escherichia coli	(etpL) type II secretion protein
SRR7534288_NODE_1_length_25803_cov_32.913201_component_0	Escherichia coli	(etpJ) type II secretion protein
SRR7534288_NODE_1_length_25803_cov_32.913201_component_0	Escherichia coli	(etpG) type II secretion protein
SRR7534288_NODE_1_length_25803_cov_32.913201_component_0	Escherichia coli	(etpF) type II secretion protein
SRR7534288_NODE_1_length_25803_cov_32.913201_component_0	Escherichia coli	(etpE) type II secretion protein
SRR7534288_NODE_1_length_25803_cov_32.913201_component_0	Escherichia coli	(etpD) type II secretion protein
SRR7534288_NODE_4_length_9818_cov_30.927728_component_0	Escherichia coli	(vat) protease IgA1
SRR7534288_NODE_4_length_9818_cov_30.927728_component_0	Escherichia coli	(vat) protease IgA1
SRR7534288_NODE_8_length_5523_cov_35.445648_component_0	Escherichia coli	(bfpG) BFP biogenesis protein BfpG
SRR7534288_NODE_8_length_5523_cov_35.445648_component_0	Escherichia coli	(bfpA) major pilin structural unit bundlin
SRR7534290_NODE_2_length_33838_cov_23.910962_component_0	Escherichia coli	(traJ) TraJ
SRR7534295_NODE_5_length_13417_cov_36.863868_component_0	Escherichia coli	(senB) enterotoxin TieB protein
SRR7534295_NODE_5_length_13417_cov_36.863868_component_0	Escherichia coli	(aaiQ) -
SRR7534295_NODE_5_length_13417_cov_36.863868_component_0	Escherichia coli	(aaiQ) -
SRR7534296_NODE_1_length_49331_cov_20.367117_component_0	Escherichia coli	(traJ) TraJ
SRR7534296_NODE_13_length_10524_cov_17.788511_component_0	Escherichia coli	(senB) enterotoxin TieB protein
SRR7534303_RNODE_1_length_54494_cov_28.58881	Escherichia coli	(traJ) TraJ
SRR7534306_NODE_7_length_11655_cov_26.670582_component_0	Escherichia coli	(aaiQ) -
SRR7534306_NODE_7_length_11655_cov_26.670582_component_0	Escherichia coli	(senB) enterotoxin TieB protein
SRR7534309_NODE_12_length_10543_cov_23.745292_component_1	Escherichia coli	(senB) enterotoxin TieB protein
SRR7534309_NODE_4_length_29488_cov_27.946245_component_1	Escherichia coli	(traJ) TraJ
SRR7534312_NODE_6_length_10694_cov_21.748584_component_0	Escherichia coli	(senB) enterotoxin TieB protein
SRR7534314_NODE_8_length_7824_cov_41.202272_component_0	Escherichia coli	(cib) Colicin IB
SRR7534316_NODE_14_length_5775_cov_27.045279_component_0	Escherichia coli	(senB) enterotoxin TieB protein
SRR7534318_NODE_2_length_23896_cov_36.143793_component_0	Escherichia coli	(pECS88_0104) Colicin-Ia
SRR7534318_NODE_7_length_9319_cov_24.276455_component_0	Escherichia coli	(senB) enterotoxin TieB protein
SRR7534319_NODE_2_length_35523_cov_23.811798_component_0	Escherichia coli	(iutA) Ferric aerobactin receptor
SRR7534319_NODE_2_length_35523_cov_23.811798_component_0	Escherichia coli	(iucD) L-lysine 6-monooxygenase
SRR7534319_NODE_2_length_35523_cov_23.811798_component_0	Escherichia coli	(iucC) IucC
SRR7534319_NODE_2_length_35523_cov_23.811798_component_0	Escherichia coli	(iucB) aerobactin siderophore biosynthesis protein IucB
SRR7534319_NODE_2_length_35523_cov_23.811798_component_0	Escherichia coli	(iucA) Aerobactin siderophore biosynthesis protein IucA
SRR7534319_NODE_2_length_35523_cov_23.811798_component_0	Escherichia coli	(sitD) SitD
SRR7534319_NODE_2_length_35523_cov_23.811798_component_0	Escherichia coli	(sitC) SitC
SRR7534319_NODE_2_length_35523_cov_23.811798_component_0	Escherichia coli	(sitB) SitB protein, iron transport protein, ATP-binding component
SRR7534319_NODE_2_length_35523_cov_23.811798_component_0	Escherichia coli	(sitA) SitA
SRR7534319_NODE_2_length_35523_cov_23.811798_component_0	Escherichia coli	(aaiR) -
SRR7534322_NODE_3_length_23800_cov_35.194958_component_0	Escherichia coli	(pECS88_0104) Colicin-Ia
SRR7534322_NODE_9_length_9941_cov_36.914842_component_0	Escherichia coli	(aaiQ) -
SRR7534324_NODE_6_length_7901_cov_26.017766_component_0	Escherichia coli	(senB) enterotoxin TieB protein
SRR7534325_NODE_17_length_4582_cov_21.138513_component_0	Escherichia coli	(iutA) Ferric aerobactin receptor
SRR7534325_NODE_17_length_4582_cov_21.138513_component_0	Escherichia coli	(iucD) L-lysine 6-monooxygenase
SRR7534327_NODE_1_length_103288_cov_25.212448_component_0	Escherichia coli	(traJ) TraJ
SRR7534327_NODE_4_length_10543_cov_21.682109_component_0	Escherichia coli	(senB) enterotoxin TieB protein
SRR7534329_NODE_2_length_54255_cov_23.767544_component_0	Escherichia coli	(traJ) TraJ
SRR7534329_NODE_5_length_10543_cov_21.348588_component_0	Escherichia coli	(senB) enterotoxin TieB protein
SRR7534330_NODE_2_length_61873_cov_22.154541_component_0	Escherichia coli	(traJ) TraJ
SRR8182355_NODE_2_length_43920_cov_13.533996_component_0	Escherichia coli	(traJ) TraJ
SRR8182355_NODE_9_length_10524_cov_10.764079_component_0	Escherichia coli	(senB) enterotoxin TieB protein
SRR8182355_RNODE_6_length_1447_cov_6.18291	Escherichia coli	(aaiW) transposase
SRR8185535_NODE_2_length_49264_cov_24.017423_component_0	Escherichia coli	(traJ) TraJ
SRR8185535_NODE_3_length_41716_cov_24.802373_component_0	Escherichia coli	(iroB) putative glucosyltransferase
SRR8185535_NODE_3_length_41716_cov_24.802373_component_0	Escherichia coli	(iroC) IroC
SRR8185535_NODE_3_length_41716_cov_24.802373_component_0	Escherichia coli	(iroD) IroD
SRR8185535_NODE_3_length_41716_cov_24.802373_component_0	Escherichia coli	(iroE) IroE
SRR8185535_NODE_3_length_41716_cov_24.802373_component_0	Escherichia coli	(iroN) IroN
SRR8185535_NODE_4_length_22973_cov_29.256682_component_0	Escherichia coli	(hbp) haemoglobin protease
SRR8185535_NODE_6_length_12280_cov_25.066623_component_0	Escherichia coli	(iutA) IutA
SRR8185535_NODE_6_length_12280_cov_25.066623_component_0	Escherichia coli	(iutA) IutA
SRR8185535_NODE_6_length_12280_cov_25.066623_component_0	Escherichia coli	(iucD) L-lysine 6-monooxygenase
SRR8185535_NODE_6_length_12280_cov_25.066623_component_0	Escherichia coli	(iucC) IucC
SRR8185535_NODE_6_length_12280_cov_25.066623_component_0	Escherichia coli	(iucB) aerobactin siderophore biosynthesis protein IucB
SRR8185535_NODE_6_length_12280_cov_25.066623_component_0	Escherichia coli	(iucA) Aerobactin siderophore biosynthesis protein IucA
SRR8185535_NODE_6_length_12280_cov_25.066623_component_0	Escherichia coli	(sitD) SitD
