# Supplementary material for: Plasmids of the urinary microbiota
Source: Access Microbiol. 2022 Nov 30;4(11):acmi000429. doi: 10.1099/acmi.0.000429 (PMC9833419; doi:10.1099/acmi.0.000429)
Supplement: Supplementary material 2 [file acmi-4-429-s002.xlsx]

## Sheet: ST3
Supplemental Table 3. Species containing plasmids found in both the urinary and gut microbiome.
Species	# urinary plasmids matching to gut plasmid(s)
Enterococcus faecalis	2
Escherichia coli	347
Klebsiella pneumoniae	39
Lactobacillus delbrueckii	1
Lactobacillus gasseri	4
Lactobacillus paragasseri	1
Limosilactobacillus fermentum	2
Limosilactobacillus pontis	1
Nosocomiicoccus ampullae	2
Staphylococcus aureus	1
Staphylococcus epidermidis	14
Streptococcus anginosus	2
