# Supplementary material for: Plasmids of the urinary microbiota
Source: Access Microbiol. 2022 Nov 30;4(11):acmi000429. doi: 10.1099/acmi.0.000429 (PMC9833419; doi:10.1099/acmi.0.000429)
Supplement: Supplementary material 3 [file acmi-4-429-s003.xlsx]

## Sheet: ST4
Supplemental Table 4. Hybrid assembly putative plasmids.
Contig Name	Strain	Length	BLAST Hit (nr/nt database)
			Description	Query Coverage	Percent Identity	Acc. Length	Accession
UMB0934_2_length=148930_depth=1.69x_circular=true	UMB0934	148930	Citrobacter sp. MGH103 plasmid unnamed	98	100	145482	CP073045.1
UMB0934_3_length=5167_depth=9.27x_circular=true	UMB0934	5167	Escherichia coli strain WCHEC020032 plasmid p2_020032	100	100	5167	CP034960.1
UMB0934_5_length=4091_depth=4.69x_circular=true	UMB0934	4091	Escherichia coli strain U15A plasmid U15A D	100	99.73	8166	CP035724.1
UMB0934_6_length=3257_depth=11.31x_circular=true	UMB0934	3257	Escherichia coli strain Res13-Lact-PER12-33-A plasmid unnamed34	100	99.85	3256	CP062829.1
UMB0939_2_length=14248_depth=7.23x_circular=true	UMB0939	14248	Klebsiella pneumoniae strain C16KP0129 plasmid pC16KP0129-1	65	99.98	9295	CP052428.1
UMB0939_3_length=5601_depth=21.92x_circular=true	UMB0939	5601	Klebsiella pneumoniae strain KP18-238 plasmid pKP18-238-4	100	99.52	11192	CP082017.1
UMB0939_4_length=1546_depth=95.48x_circular=true	UMB0939	1546	Escherichia coli strain US29 plasmid pUS29_2	100	100	1546	CP048862.1
UMB1160_9_length=5222_depth=11.53x_circular=true	UMB1160	5222	Shigella sonnei EG211 plasmid pDT1	99	97.98	5262	HF565445.2
UMB1161_3_length=72675_depth=2.45x_circular=true	UMB1161	72675	Escherichia coli strain RHBSTW-00372 plasmid pRHBSTW-00372_3	95	99.83	78143	CP056571.1
UMB1161_4_length=58312_depth=1.71x	UMB1161	58312	Escherichia coli strain U12A plasmid pU12A_A	100	99.85	151747	CP035468.1
UMB1161_5_length=37300_depth=1.72x	UMB1161	37300	Escherichia coli strain Ecol_743 plasmid pEC743_1	100	99.92	111851	CP015070.1
UMB1161_6_length=31130_depth=1.87x	UMB1161	31130	Escherichia coli isolate Escherichia coli str. TO60 genome assembly, plasmid: 2	89	99.97	172923	LS992169.1
UMB1161_7_length=11031_depth=14.63x	UMB1161	11031	Escherichia coli HP223 plasmid pHP223 DNA	100	100	102595	LC520288.1
UMB1161_8_length=5631_depth=13.42x_circular=true	UMB1161	5631	Escherichia coli strain UPEC-245U/190328 plasmid pEcoUTI1d	99	99.96	5631	CP049850.1
UMB1161_9_length=5210_depth=19.43x_circular=true	UMB1161	5210	Escherichia coli strain A1_181 plasmid p_unnamed5	100	95.62	5221	CP040072.1
UMB1161_10_length=5167_depth=17.58x_circular=true	UMB1161	5167	Escherichia coli strain EcPF18 plasmid p3	100	100	5167	CP054222.1
UMB1161_11_length=4072_depth=5.31x_circular=true	UMB1161	4072	Escherichia coli strain F17EC0190 plasmid pF17EC0190-2	100	100	4072	CP088350.1
UMB1161_13_length=2353_depth=17.79x	UMB1161	2353	Escherichia coli strain A16EC0554 plasmid pA16EC0554-2	100	100	107842	CP088853.1
UMB1161_14_length=2034_depth=1.75x	UMB1161	2034	Escherichia coli strain EcPF5 plasmid p1	100	99.8	131660	CP054237.1
UMB1161_16_length=1822_depth=50.85x_circular=true	UMB1161	1822	Escherichia coli strain FDAARGOS 1389 plasmid unnamed7	98	99.78	1822	CP077349.1
UMB1180_6_length=4863_depth=6.29x_circular=true	UMB1180	4863	Klebsiella pneumoniae subsp. pneumoniae strain WRC13_AI2040PC plasmid pAI2040P_P6	100	99.96	4863	CP079185.1
UMB1193_3_length=33590_depth=2.41x_circular=true	UMB1193	33590	Escherichia coli strain Ecol_AZ146 plasmid pECAZ146_3	99	98.06	34532	CP018988.1
UMB1221_18_length=60325_depth=1.67x	UMB1221	60325	Salmonella enterica strain UWI_PP98 isolate CFSAN103862 plasmid pUWI-PP98.1	93	99.29	144839	CP066322.1
UMB1221_20_length=50143_depth=1.67x	UMB1221	50143	Escherichia coli strain FDAARGOS_1287 plasmid unnamed2	100	99.84	136908	CP070072.1
UMB1221_22_length=41794_depth=1.90x	UMB1221	41794	Escherichia coli strain EM22-18-53 plasmid pEM22-18-53_3	100	99.97	169293	CP063462.1
UMB1221_35_length=12126_depth=1.73x	UMB1221	12126	Escherichia coli strain BEN2908 genome assembly, plasmid: pAPEC2908	100	99.98	152011	LR740777.1
UMB1221_36_length=11813_depth=1.90x	UMB1221	11813	Escherichia coli strain RHB17-C09 plasmid pRHB17-C09_2	99	99.96	184480	CP057697.1
UMB1221_41_length=5570_depth=3.26x_circular=true	UMB1221	5570	Escherichia coli strain RHB09-C24 plasmid pRHB09-C24_4	100	99.92	5569	CP057925.1
UMB1223_2_length=154370_depth=1.66x_circular=true	UMB1223	154370	Citrobacter sp. MGH103 plasmid unnamed2	87	99.99	145482	CP073045.1
UMB1225_2_length=5167_depth=14.27x_circular=true	UMB1225	5167	Escherichia coli strain EcPF18 plasmid p3	100	99.98	5167	CP054222.1
UMB1229_3_length=33590_depth=2.44x_circular=true	UMB1229	33590	Escherichia coli strain RHB42-C16 plasmid pRHB42-C16_3	100	97.88	34050	CP056935.1
UMB1284_5_length=98469_depth=2.64x	UMB1284	98469	Escherichia coli strain 4/0 plasmid p4_0.1	98	100	138672	CP023850.1
UMB1284_7_length=35519_depth=3.17x_circular=true	UMB1284	35519	Escherichia coli strain B16EC1060 plasmid pB16EC1060-2	95	99.97	33808	CP088731.1
UMB1284_10_length=4074_depth=11.30x_circular=true	UMB1284	4074	Escherichia coli strain ST648 plasmid pEC648_4	100	99.95	4073	CP008718.1
UMB1335_2_length=114228_depth=1.73x_circular=true	UMB1335	114228	Enterobacter hormaechei strain Eho-4 plasmid pEcl4-2	100	99.89	114230	CP047742.1
UMB1335_4_length=39639_depth=3.63x_circular=true	UMB1335	39639	Escherichia coli strain Ec-2Lar plasmid unnamed	97	99.11	39865	MK416183.1
UMB1335_5_length=5631_depth=16.32x_circular=true	UMB1335	5631	Escherichia coli strain SCU-176 plasmid pSCU-176-2	100	99.96	5631	CP054347.1
UMB1335_6_length=5162_depth=18.82x_circular=true	UMB1335	5162	Escherichia coli strain 2-Pyelo plasmid p2-Pyelo_1	100	99.94	5163	CP048874.1
UMB1335_7_length=1822_depth=31.10x_circular=true	UMB1335	1822	Escherichia coli strain FDAARGOS 1387 plasmid unnamed5	97	99.89	1822	CP077384.1
UMB1337_2_length=114228_depth=1.79x_circular=true	UMB1337	114228	Enterobacter hormaechei strain Eho-4 plasmid pEcl4-2	100	99.89	114230	CP047742.1
UMB1337_4_length=39639_depth=3.93x_circular=true	UMB1337	39639	Escherichia coli strain Ec-2Lar plasmid unnamed	97	99.11	39865	MK416183.1
UMB1337_5_length=5631_depth=19.22x_circular=true	UMB1337	5631	Escherichia coli strain FDAARGOS_1266 plasmid unnamed2	100	99.98	5631	CP069591.1
UMB1337_6_length=5162_depth=17.05x_circular=true	UMB1337	5162	Escherichia coli strain 2-Pyelo plasmid p2-Pyelo_1	100	99.94	5163	CP048874.1
UMB1337_7_length=1822_depth=41.05x_circular=true	UMB1337	1822	Escherichia coli strain UPEC-455U/190220 plasmid pEcoUTI1a	100	99.89	1822	CP049843.1
UMB1346_2_length=54306_depth=2.72x	UMB1346	54306	Escherichia coli strain 13KWH46 plasmid p13KWH46-1	72	97.06	162357	CP019251.1
UMB1346_3_length=5668_depth=2.56x	UMB1346	5668	Escherichia coli strain RHB19-C10 plasmid pRHB19-C10_2	100	97.14	60660	CP057651.1
UMB1360_7_length=8274_depth=13.90x_circular=true	UMB1360	8274	Salmonella enterica subsp. enterica serovar Uganda var. 15+ strain FSIS1607821 plasmid pF18S019-2	100	99.99	8274	CP082492.1
UMB1360_10_length=3173_depth=23.83x_circular=true	UMB1360	3173	Escherichia coli Nissle 1917 plasmid pNissle1	100	100	11499	CP022687.1
UMB1362_29_length=16492_depth=1.98x	UMB1362	16492	Escherichia coli strain 2013C-4465 plasmid unnamed1	93	99.06	66029	CP015242.1
UMB1362_33_length=13076_depth=1.63x	UMB1362	13076	Escherichia coli O8:H28 strain BMH-17-0027 plasmid unnamed	69	97.19	117710	CP076705.1
UMB1362_36_length=10409_depth=0.37x	UMB1362	10409	Escherichia coli strain RHBSTW-00863 plasmid pRHBSTW-00863_2	100	98.9	59864	CP056279.1
UMB1362_37_length=9262_depth=1.49x	UMB1362	9262	Escherichia coli strain FORC 064 plasmid pFORC64.3	77	93.24	57318	CP023734.1
UMB1362_44_length=5635_depth=1.92x	UMB1362	5635	Escherichia coli O55:H7 strain DEC5B plasmid pDEC5B-4	100	99.63	75328	CP038392.1
UMB1362_47_length=5369_depth=1.76x	UMB1362	5369	Escherichia coli O119:H6 plasmid pEC404/03-1 DNA, strain: EC404/03	98	98.3	146197	AP014804.1
UMB1362_50_length=4076_depth=7.00x_circular=true	UMB1362	4076	Escherichia coli VR50 plasmid pVR50F	99	98.67	4075	CP011140.1
UMB1362_59_length=2101_depth=35.48x_circular=true	UMB1362	2101	Escherichia coli strain FDAARGOS_1388 plasmid unnamed3	99	99.95	2101	CP077284.1
UMB3641_3_length=74843_depth=1.69x	UMB3641	74843	Escherichia coli strain C17EC0264 plasmid pC17EC0264-1	86	99.97	155727	CP088618.1
UMB3641_4_length=24343_depth=1.70x	UMB3641	24343	Escherichia coli MH13-051M plasmid pMH13-051M_3 DNA	94	98.55	74653	AP018574.2
UMB3641_5_length=5631_depth=17.43x_circular=true	UMB3641	5631	Escherichia coli strain NDM1 plasmid unnamed7	100	99.84	6665	CP083895.1
UMB3641_7_length=1552_depth=25.83x_circular=true	UMB3641	1552	Escherichia coli strain STEC17-183 plasmid pSTEC17_183-i	100	100	1552	CP075661.1
UMB3641_8_length=1240_depth=17.78x_circular=true	UMB3641	1240	Serratia marcescens strain MRSN696556 plasmid unnamed8	100	100	1240	CP068407.1
UMB5924_10_length=6648_depth=8.64x_circular=true	UMB5924	6648	Escherichia coli isolate MSB1_4I-sc-2280412 genome assembly, plasmid: 5	100	6640	6640	LR898878.1
UMB5924_11_length=5163_depth=10.05x_circular=true	UMB5924	5163	Escherichia coli strain FDAARGOS_1337 plasmid unnamed5	100	99.67	9009	CP070034.1
UMB5924_12_length=4073_depth=9.62x_circular=true	UMB5924	4073	Escherichia coli strain L725 plasmid punnamed4	100	99.9	4149	CP036207.1
UMB5978_16_length=30463_depth=1.76x	UMB5978	30463	Escherichia coli strain AVS0096 plasmid pAVS0096-a	100	99.99	101018	CP076345.1
UMB5978_20_length=11367_depth=1.59x	UMB5978	11367	Escherichia coli strain EcPF40 plasmid p1	100	100	89178	CP054215.1
UMB5978_26_length=6084_depth=1.42x	UMB5978	6084	Escherichia coli strain EcPF40 plasmid p1	100	100	89178	CP054215.1
UMB5978_29_length=5167_depth=13.15x_circular=true	UMB5978	5167	Escherichia coli strain WCHEC020032 plasmid p2_020032	100	100	5167	CP034960.1
UMB5978_30_length=4386_depth=1.49x	UMB5978	4386	Escherichia coli strain EcPF40 plasmid p1	100	100	89178	CP054215.1
UMB5978_37_length=2113_depth=39.95x_circular=true	UMB5978	2113	Escherichia coli strain SCU-204 plasmid pSCU-204-4	100	100	2113	CP053255.2
UMB6471_3_length=3137_depth=25.46x_circular=true	UMB6471	3137	Escherichia coli plasmid pWP4-S18-ESBL-07_7 DNA, draft genome, strain: WP4-S18-ESBL-07	100	100	3137	AP022094.1
UMB6653_12_length=136048_depth=1.83x	UMB6653	136048	Escherichia coli strain SCAID WND2-2021 (3/145) plasmid unnamed1	93	99.97	139267	CP082828.1
UMB6653_14_length=84363_depth=2.15x_circular=true	UMB6653	84363	Escherichia coli strain SCU-172 plasmid pSCU-172-1	97	99.54	82764	CP054354.1
UMB6653_16_length=32101_depth=3.62x_circular=true	UMB6653	32101	Escherichia coli strain FDAARGOS_497 plasmid unnamed3	99	99.5	32101	CP033849.1
UMB6653_19_length=4072_depth=10.36x_circular=true	UMB6653	4072	Escherichia coli strain RHBSTW-00303 plasmid pRHBSTW-00303_3	99	99.98	4072	CP056634.1
UMB6655_10_length=110763_depth=1.21x_circular=true	UMB6655	110763	Escherichia coli strain PSUO78 plasmid pPSUO78_2	96	98.49	109613	CP012114.1
UMB6655_14_length=34772_depth=2.05x	UMB6655	34772	Shigella flexneri strain FDAARGOS_535 plasmid unnamed2	99	99.5	57818	CP034061.1
UMB6655_18_length=6175_depth=21.22x_circular=true	UMB6655	6175	Escherichia coli strain Ecol_AZ146 plasmid pECAZ146_5	92	94.97	6075	CP018986.1
UMB6655_19_length=4748_depth=28.41x_circular=true	UMB6655	4748	Escherichia coli strain RHB14-C20 plasmid pRHB14-C20_4	96	97.15	4758	CP057807.1
UMB6655_23_length=2028_depth=0.92x	UMB6655	2028	Shigella flexneri strain FDAARGOS_535 plasmid unnamed2	100	100	57818	CP034061.1
UMB6721_12_length=84355_depth=2.06x_circular=true	UMB6721	84355	Escherichia coli strain SCU-172 plasmid pSCU-172-1	99	99.54	82764	CP054354.1
UMB6721_16_length=32101_depth=3.00x_circular=true	UMB6721	32101	Escherichia coli strain FDAARGOS_497 plasmid unnamed3	99	99.5	32101	CP033849.1
UMB6721_24_length=4072_depth=5.66x_circular=true	UMB6721	4072	Escherichia coli strain E35BA plasmid pE35BA_1	100	99.44	4130	KT693145.1
UMB7431_2_length=84363_depth=2.20x_circular=true	UMB7431	84363	Escherichia coli strain SCU-172 plasmid pSCU-172-1	97	99.54	82764	CP054354.1
UMB7431_4_length=42299_depth=2.47x_circular=true	UMB7431	42299	Escherichia coli strain RHBSTW-00177 plasmid pRHBSTW-00177_6	92	99.89	41391	CP056799.1
UMB7431_5_length=32101_depth=3.27x_circular=true	UMB7431	32101	Escherichia coli strain 10 plasmid p010_C	100	99.65	32102	CP048333.1
UMB7431_7_length=4072_depth=6.25x_circular=true	UMB7431	4072	Escherichia coli strain NMBU-W13E19 plasmid pNMBU-W13E19_04	100	99.98	4072	CP043410.1
UMB9182_9_length=13202_depth=1.43x	UMB9182	13202	Escherichia coli strain RHB23-C03 plasmid pRHB23-C03_2	100	99.83	109880	CP057560.1
UMB9182_32_length=9603_depth=2.43x	UMB9182	9603	Escherichia coli strain CVM N18EC0432 plasmid pN18EC0432-2	100	100	137411	CP048296.1
UMB9182_33_length=9589_depth=3.00x	UMB9182	9589	Escherichia coli TUM18780 plasmid pMTY18780-2 DNA	100	99.99	115013	AP023199.1
UMB9182_47_length=8848_depth=1.06x	UMB9182	8848	Escherichia coli strain MG1655 YFP plasmid ESBL242	100	99.75	101934	KP792123.1
UMB9182_53_length=8423_depth=2.00x	UMB9182	8423	Escherichia coli strain AH01 plasmid pAH01-4	100	100	145790	CP055255.1
UMB9182_55_length=8405_depth=1.10x	UMB9182	8405	Escherichia coli strain JL05 plasmid pARG01	99	99.81	127295	CP049937.1
UMB9182_105_length=6738_depth=1.15x	UMB9182	6738	Escherichia coli strain NRRL B-1109 plasmid unnamed	88	99.15	121797	CP039754.1
UMB9182_120_length=6492_depth=0.91x	UMB9182	6492	Escherichia coli strain E16EC0562 plasmid pE16EC0562-7	100	99.78	109285	CP088541.1
UMB9182_141_length=6256_depth=4.24x	UMB9182	6256	Escherichia coli strain EcPF40 plasmid p1	100	99.97	89178	CP054215.1
UMB9182_199_length=5300_depth=2.23x	UMB9182	5300	Escherichia coli plasmid pCOV28B clone COV28B_c2	100	99.68	87664	MG649029.1
UMB9182_200_length=5271_depth=1.20x	UMB9182	5271	Escherichia coli O112ab:H8 strain Res13-Lact-EA06-22 plasmid unnamed920	99	98.99	120310	CP062914.1
UMB9182_210_length=5159_depth=1.45x	UMB9182	5159	Escherichia coli strain RHB23-C03 plasmid pRHB23-C03_2	100	99.96	109880	CP057560.1
UMB9182_218_length=5047_depth=1.21x	UMB9182	5047	Escherichia coli O112ab:H8 strain Res13-Lact-EA06-22 plasmid unnamed920	100	99.54	120310	CP062914.1
UMB9182_228_length=4939_depth=1.02x	UMB9182	4939	Escherichia coli strain LD22-1 plasmid pLD22-1-135kb	100	100	135123	CP047878.1
UMB9182_263_length=4703_depth=1.45x	UMB9182	4703	Escherichia coli TUM18780 plasmid pMTY18780-2 DNA	99	99.98	115013	AP023199.1
UMB9182_265_length=4679_depth=1.77x	UMB9182	4679	Escherichia coli strain AH62 plasmid pAH62-3	100	99.98	136694	CP055262.1
UMB9182_309_length=4281_depth=1.59x	UMB9182	4281	Escherichia coli strain RHB23-C03 plasmid pRHB23-C03_2	93	99.35	109880	CP057560.1
UMB9182_310_length=4278_depth=1.61x	UMB9182	4278	Escherichia coli strain AH01 plasmid pAH01-4	100	99.95	145790	CP055255.1
UMB9182_358_length=3935_depth=1.17x	UMB9182	3935	Escherichia coli strain CVM N18EC0432 plasmid pN18EC0432-2	100	99.97	137411	CP048296.1
UMB9182_367_length=3849_depth=1.41x	UMB9182	3849	Escherichia coli strain 15OD0495 plasmid p15ODDR	100	99.61	112810	MG904996.1
UMB9182_409_length=3632_depth=0.56x	UMB9182	3632	Escherichia coli strain MG1655 YFP plasmid ESBL242	100	98.95	101934	KP792123.1
UMB9182_410_length=3630_depth=2.39x	UMB9182	3630	Escherichia coli strain 4410-1 genome assembly, plasmid: RCS79_p	100	100	168237	LT985293.1
UMB9182_442_length=3379_depth=0.61x	UMB9182	3379	Escherichia coli strain EC7518 plasmid pEC7518-111k	100	99.47	111696	CP085184.1
UMB9182_448_length=3359_depth=1.77x	UMB9182	3359	Escherichia coli strain FMU073332 plasmid pEcoFMU073332c	100	99.97	113343	CP017847.1
UMB9182_462_length=3263_depth=1.76x	UMB9182	3263	Escherichia coli strain AH62 plasmid pAH62-3	100	100	136694	CP055262.1
UMB9182_536_length=2849_depth=163.88x	UMB9182	2849	Salmonella enterica subsp. enterica serovar Hadar strain FDAARGOS_313 plasmid unnamed2	100	99.44	4301	CP022067.2
UMB9182_604_length=2522_depth=2.69x	UMB9182	2522	Escherichia coli strain A16EC0305 plasmid pA16EC0305-1	100	100	115391	CP088861.1
UMB9182_617_length=2478_depth=1.09x	UMB9182	2478	Escherichia coli TUM18780 plasmid pMTY18780-3 DNA	100	99.64	112965	AP023200.1
UMB9182_641_length=2374_depth=1.74x	UMB9182	2374	Escherichia coli strain SCZE5 plasmid pSCZE2	100	99.96	143259	CP051224.1
UMB9182_705_length=2106_depth=1.71x	UMB9182	2106	Escherichia coli strain RHB23-C03 plasmid pRHB23-C03_2	100	99.95	109880	CP057560.1
UMB9182_733_length=2030_depth=3.88x	UMB9182	2030	Escherichia coli strain AH62 plasmid pAH62-3	100	99.95	136694	CP055262.1
