# Supplementary material for: Plasmids of the urinary microbiota
Source: Access Microbiol. 2022 Nov 30;4(11):acmi000429. doi: 10.1099/acmi.0.000429 (PMC9833419; doi:10.1099/acmi.0.000429)
Supplement: Supplementary material 4 [file acmi-4-429-s004.xlsx]

## Sheet: ST5
Supplemental Table 5. Plasmid sequences identified in both the hybrid and long-read-only assemblies.
Hybrid Contig ID	Nanopore Only Contig ID	Query Coverage	% Identity	Length of Hybrid Contig	Length of Nanopore Only Contig
UMB1362_59_length=2101_depth=35.48x_circular=true	78	100	97.363	2101	2132
UMB1161_8_length=5631_depth=13.42x_circular=true	41	100	99.799	5631	6196
UMB1161_9_length=5210_depth=19.43x_circular=true	50	100	99.693	5210	5614
UMB1161_10_length=5167_depth=17.58x_circular=true	121	96	99.819	5167	5003
UMB1161_11_length=4072_depth=5.31x_circular=true	64	100	99.649	4072	5088
UMB1229_3_length=33590_depth=2.44x_circular=true	52	100	99.938	33590	33572
UMB5924_10_length=6648_depth=8.64x_circular=true	18	100	99.955	6648	10702
UMB5924_11_length=5163_depth=10.05x_circular=true	22	100	99.535	5163	9483
UMB5924_12_length=4073_depth=9.62x_circular=true	36	97	99.87	4073	3958
UMB7431_2_length=84363_depth=2.20x_circular=true	3	100	99.956	84363	84326
UMB7431_4_length=42299_depth=2.47x_circular=true	5	100	99.971	42299	42283
UMB7431_5_length=32101_depth=3.27x_circular=true	6	100	99.969	32101	32092
UMB7431_7_length=4072_depth=6.25x_circular=true	7	100	99.895	4072	4070
UMB0939_2_length=14248_depth=7.23x_circular=true	3	100	99.953	14248	14241
UMB0939_3_length=5601_depth=21.92x_circular=true	5	100	99.637	5601	5599
UMB3641_5_length=5631_depth=17.43x_circular=true	40	100	99.806	5631	5620
UMB0934_2_length=148930_depth=1.69x_circular=true	17	100	99.916	148930	150475
UMB0934_3_length=5167_depth=9.27x_circular=true	30	100	99.516	5167	5149
UMB0934_5_length=4091_depth=4.69x_circular=true	33	100	99.642	4091	4085
UMB1335_2_length=114228_depth=1.73x_circular=true	3	100	99.814	114228	124895
UMB1335_4_length=39639_depth=3.63x_circular=true	5	100	99.96	39639	39625
UMB1335_5_length=5631_depth=16.32x_circular=true	6	100	99.55	5631	5612
UMB1335_6_length=5162_depth=18.82x_circular=true	8	100	99.942	5162	5159
UMB1284_7_length=35519_depth=3.17x_circular=true	45	99	99.856	35519	35487
UMB1223_2_length=154370_depth=1.66x_circular=true	3	100	99.957	154370	154303
UMB5978_37_length=2113_depth=39.95x_circular=true	73	100	100	2113	2099
UMB1360_10_length=3173_depth=23.83x_circular=true	26	92	95.05	3173	7931
UMB6653_16_length=32101_depth=3.62x_circular=true	1	100	99.876	32101	32073
UMB6655_18_length=6175_depth=21.22x_circular=true	1	100	99.822	6175	6164
UMB6655_19_length=4748_depth=28.41x_circular=true	12	99	99.884	4748	4707
UMB1337_2_length=114228_depth=1.79x_circular=true	2	100	99.277	114228	130994
UMB1337_4_length=39639_depth=3.93x_circular=true	4	100	99.878	39639	39669
UMB1337_5_length=5631_depth=19.22x_circular=true	5	100	99.663	5631	10828
UMB1337_6_length=5162_depth=17.05x_circular=true	7	100	99.864	5162	5159
UMB6721_16_length=32101_depth=3.00x_circular=true	1	100	99.937	32101	32089
UMB1193_3_length=33590_depth=2.41x_circular=true	40	100	99.934	33590	33572
