# Supplementary material for: Plasmids of the urinary microbiota
Source: Access Microbiol. 2022 Nov 30;4(11):acmi000429. doi: 10.1099/acmi.0.000429 (PMC9833419; doi:10.1099/acmi.0.000429)
Supplement: Supplementary material 5 [file acmi-4-429-s005.xlsx]

## Sheet: ST6
Supplemental Table 6. Hybrid assembly putative plasmids vs. short-read predicted plasmids.
Hybrid Assembly Putative Plasmid ID (Query)	plasmidSPAdes/Recycler Predicted Plasmid Sequence	Prediction Method	LENGTH	Start position in Nanopore Assembled Contig	End position in Nanopore Assembled Contig	% Nucleotide Identity	Query Coverage
UMB0934_2_length=148930_depth=1.69x_circular=true	SRR7534305_NODE_10_length_7323_cov_22.207977_component_0	plasmidSPAdes Only	7322	138846	146168	99.986	7
UMB0934_2_length=148930_depth=1.69x_circular=true	SRR7534305_NODE_11_length_6300_cov_15.879640_component_0	plasmidSPAdes Only	6299	61949	68248	100	5
UMB0934_2_length=148930_depth=1.69x_circular=true	SRR7534305_NODE_18_length_3385_cov_16.660822_component_0	plasmidSPAdes Only	3384	46458	49842	100	3
UMB0934_2_length=148930_depth=1.69x_circular=true	SRR7534305_NODE_22_length_3105_cov_18.806143_component_0	plasmidSPAdes Only	3104	39731	42835	100	3
UMB0934_2_length=148930_depth=1.69x_circular=true	SRR7534305_NODE_3_length_18927_cov_17.215066_component_0	plasmidSPAdes Only	16658	1	16659	100	13
UMB0934_2_length=148930_depth=1.69x_circular=true	SRR7534305_NODE_4_length_16751_cov_21.622946_component_0	plasmidSPAdes Only	16750	20282	37032	99.97	15
UMB0934_2_length=148930_depth=1.69x_circular=true	SRR7534305_NODE_5_length_15492_cov_17.778527_component_0	plasmidSPAdes Only	15491	68845	84336	100	11
UMB0934_2_length=148930_depth=1.69x_circular=true	SRR7534305_NODE_6_length_8642_cov_19.364390_component_0	plasmidSPAdes Only	8641	129590	138231	100	6
UMB0934_2_length=148930_depth=1.69x_circular=true	SRR7534305_NODE_8_length_7860_cov_15.940897_component_0	plasmidSPAdes Only	7859	53465	61324	100	5
UMB0934_2_length=148930_depth=1.69x_circular=true	SRR7534305_NODE_9_length_7786_cov_17.205604_component_0	plasmidSPAdes Only	7785	86883	94668	100	6
UMB0934_2_length=148930_depth=1.69x_circular=true	SRR7534305_RNODE_5_length_5425_cov_8.45333	Recycler Only	5424	115014	120438	99.982	4
UMB3641_3_length=74843_depth=1.69x	SRR7534292_NODE_10_length_5818_cov_28.558091_component_0	plasmidSPAdes Only	5817	56307	62124	100	8
UMB3641_3_length=74843_depth=1.69x	SRR7534292_NODE_12_length_5364_cov_28.016266_component_0	plasmidSPAdes Only	5363	65507	70870	99.963	9
UMB3641_3_length=74843_depth=1.69x	SRR7534292_NODE_14_length_4690_cov_37.456969_component_0	plasmidSPAdes Only	4689	23619	28308	100	6
UMB3641_3_length=74843_depth=1.69x	SRR7534292_NODE_18_length_3651_cov_24.215445_component_0	plasmidSPAdes Only	3517	71326	74843	100	6
UMB3641_3_length=74843_depth=1.69x	SRR7534292_NODE_19_length_3398_cov_25.077989_component_0	plasmidSPAdes Only	3397	62048	65445	99.971	6
UMB3641_3_length=74843_depth=1.69x	SRR7534292_NODE_20_length_3209_cov_25.691890_component_0	plasmidSPAdes Only	3208	8246	11454	100	5
UMB3641_3_length=74843_depth=1.69x	SRR7534292_NODE_7_length_11354_cov_26.724483_component_0	plasmidSPAdes Only	11353	32400	43753	100	16
UMB3641_3_length=74843_depth=1.69x	SRR7534292_NODE_8_length_10497_cov_42.567562_component_0	plasmidSPAdes Only	10496	45715	56211	99.952	18
UMB3641_3_length=74843_depth=1.69x	SRR7534292_NODE_9_length_10118_cov_25.625436_component_0	plasmidSPAdes Only	10117	12534	22651	100	14
UMB1284_5_length=98469_depth=2.64x	SRR7534266_NODE_10_length_6593_cov_26.011817_component_0	plasmidSPAdes Only	6592	44776	51368	100	7
UMB1284_5_length=98469_depth=2.64x	SRR7534266_NODE_13_length_3737_cov_19.277322_component_0	plasmidSPAdes Only	3736	70861	74597	100	4
UMB1284_5_length=98469_depth=2.64x	SRR7534266_NODE_2_length_16348_cov_22.764735_component_0	plasmidSPAdes Only	8377	35732	44109	99.905	17
UMB1284_5_length=98469_depth=2.64x	SRR7534266_NODE_4_length_15050_cov_19.412209_component_0	plasmidSPAdes Only	14319	1	14320	100	16
UMB1284_5_length=98469_depth=2.64x	SRR7534266_NODE_5_length_11079_cov_20.636429_component_0	plasmidSPAdes Only	11078	86169	97247	100	11
UMB1284_5_length=98469_depth=2.64x	SRR7534266_NODE_8_length_10276_cov_23.118149_component_0	plasmidSPAdes Only	10275	14936	25211	100	11
UMB1284_5_length=98469_depth=2.64x	SRR7534266_NODE_9_length_10161_cov_19.897759_component_0	plasmidSPAdes Only	10160	75264	85424	100	11
UMB1284_5_length=98469_depth=2.64x	SRR7534266_RNODE_1_length_5472_cov_9.56360	Recycler Only	5471	61230	66701	100	6
UMB1335_2_length=114228_depth=1.73x_circular=true	SRR7534268_NODE_11_length_5374_cov_23.278837_component_0	plasmidSPAdes Only	5373	85513	90886	99.591	6
UMB1335_2_length=114228_depth=1.73x_circular=true	SRR7534268_NODE_14_length_4113_cov_29.929881_component_0	plasmidSPAdes Only	3371	86653	90024	94.283	3
UMB1335_2_length=114228_depth=1.73x_circular=true	SRR7534268_NODE_17_length_3253_cov_43.865554_component_0	plasmidSPAdes Only	3252	52416	55668	99.109	3
UMB1335_2_length=114228_depth=1.73x_circular=true	SRR7534268_NODE_3_length_31534_cov_24.363766_component_0	plasmidSPAdes Only	16456	97772	114228	99.939	28
UMB1335_2_length=114228_depth=1.73x_circular=true	SRR7534268_NODE_5_length_13534_cov_16.310470_component_0	plasmidSPAdes Only	13533	31146	44679	100	12
UMB1335_2_length=114228_depth=1.73x_circular=true	SRR7534268_NODE_7_length_9038_cov_47.237920_component_0	plasmidSPAdes Only	9037	64161	73198	99.978	8
UMB1335_2_length=114228_depth=1.73x_circular=true	SRR7534268_NODE_8_length_7922_cov_34.852645_component_0	plasmidSPAdes Only	2661	77845	80506	97.185	6
UMB1335_2_length=114228_depth=1.73x_circular=true	SRR7534268_NODE_9_length_6746_cov_31.182486_component_0	plasmidSPAdes Only	6745	55592	62337	99.466	6
UMB1337_2_length=114228_depth=1.79x_circular=true	SRR7534277_NODE_12_length_6791_cov_34.488829_component_0	plasmidSPAdes Only	3587	55670	59257	96.683	5
UMB1337_2_length=114228_depth=1.79x_circular=true	SRR7534277_NODE_16_length_4113_cov_27.595639_component_0	plasmidSPAdes Only	3371	86653	90024	94.283	3
UMB1337_2_length=114228_depth=1.79x_circular=true	SRR7534277_NODE_17_length_4087_cov_21.106733_component_0	plasmidSPAdes Only	3514	11563	15077	99.061	3
UMB1337_2_length=114228_depth=1.79x_circular=true	SRR7534277_NODE_22_length_3253_cov_43.328086_component_0	plasmidSPAdes Only	3252	52416	55668	99.109	3
UMB1337_2_length=114228_depth=1.79x_circular=true	SRR7534277_NODE_23_length_3174_cov_25.421376_component_0	plasmidSPAdes Only	3173	59164	62337	99.622	3
UMB1337_2_length=114228_depth=1.79x_circular=true	SRR7534277_NODE_3_length_26142_cov_18.364320_component_0	plasmidSPAdes Only	16456	97772	114228	99.957	23
UMB1337_2_length=114228_depth=1.79x_circular=true	SRR7534277_NODE_6_length_13534_cov_14.977112_component_0	plasmidSPAdes Only	13533	31146	44679	100	12
UMB1337_2_length=114228_depth=1.79x_circular=true	SRR7534277_NODE_8_length_9038_cov_42.169512_component_0	plasmidSPAdes Only	9037	64161	73198	99.978	8
UMB1223_2_length=154370_depth=1.66x_circular=true	SRR7534270_NODE_10_length_3385_cov_20.032346_component_0	plasmidSPAdes Only	3384	54575	57959	100	2
UMB1223_2_length=154370_depth=1.66x_circular=true	SRR7534270_NODE_11_length_3257_cov_25.943082_component_0	plasmidSPAdes Only	3256	47848	51104	100	3
UMB1223_2_length=154370_depth=1.66x_circular=true	SRR7534270_NODE_3_length_17831_cov_27.813507_component_0	plasmidSPAdes Only	17830	28943	46773	99.989	15
UMB1223_2_length=154370_depth=1.66x_circular=true	SRR7534270_NODE_5_length_10678_cov_21.492972_component_0	plasmidSPAdes Only	10677	16598	27275	100	7
UMB1223_2_length=154370_depth=1.66x_circular=true	SRR7534270_NODE_7_length_7861_cov_22.084661_component_0	plasmidSPAdes Only	7860	61582	69442	100	5
UMB1223_2_length=154370_depth=1.66x_circular=true	SRR7534270_NODE_8_length_7323_cov_29.989925_component_0	plasmidSPAdes Only	7322	144286	151608	99.959	6
UMB1223_2_length=154370_depth=1.66x_circular=true	SRR7534270_RNODE_2_length_5425_cov_11.68557	Recycler Only	5424	120137	125561	100	4
UMB6653_12_length=136048_depth=1.83x	SRR7534296_NODE_1_length_49331_cov_20.367117_component_0	plasmidSPAdes Only	35301	35673	70974	100	37
UMB6653_12_length=136048_depth=1.83x	SRR7534296_NODE_12_length_11355_cov_18.279571_component_0	plasmidSPAdes Only	11354	124461	135815	100	8
UMB6653_12_length=136048_depth=1.83x	SRR7534296_NODE_13_length_10524_cov_17.788511_component_0	plasmidSPAdes Only	10523	112382	122905	100	8
UMB6653_12_length=136048_depth=1.83x	SRR7534296_NODE_6_length_23746_cov_25.087372_component_0	plasmidSPAdes Only	23745	83643	107388	99.992	17
UMB6653_12_length=136048_depth=1.83x	SRR7534296_NODE_8_length_17543_cov_17.706516_component_0	plasmidSPAdes Only	17542	3451	20993	100	13
UMB1161_3_length=72675_depth=2.45x_circular=true	SRR7534291_NODE_15_length_3970_cov_17.387619_component_0	plasmidSPAdes Only	3969	30189	34158	98.514	7
UMB1161_3_length=72675_depth=2.45x_circular=true	SRR7534291_NODE_16_length_3874_cov_21.761391_component_0	plasmidSPAdes Only	3873	39823	43696	100	5
UMB1161_3_length=72675_depth=2.45x_circular=true	SRR7534291_NODE_19_length_3275_cov_22.748906_component_0	plasmidSPAdes Only	3274	55201	58475	100	5
UMB1161_3_length=72675_depth=2.45x_circular=true	SRR7534291_RNODE_6_length_1305_cov_8.23055	Recycler Only	1304	14540	15844	100	2
UMB1161_6_length=31130_depth=1.87x	SRR7534291_NODE_7_length_7650_cov_16.380695_component_0	plasmidSPAdes Only	7649	18270	25919	100	25
UMB1161_6_length=31130_depth=1.87x	SRR7534291_NODE_8_length_7564_cov_21.019634_component_0	plasmidSPAdes Only	6665	1	6666	99.386	21
UMB1161_6_length=31130_depth=1.87x	SRR7534291_RNODE_4_length_1935_cov_10.37226	Both	1934	28258	30192	100	7
UMB1221_22_length=41794_depth=1.90x	SRR8185535_NODE_12_length_5978_cov_28.453821_component_0	plasmidSPAdes Only	5977	22988	28965	99.866	15
UMB1221_22_length=41794_depth=1.90x	SRR8185535_NODE_4_length_22973_cov_29.256682_component_0	plasmidSPAdes Only	21204	1	21205	99.995	51
UMB1221_22_length=41794_depth=1.90x	SRR8185535_NODE_9_length_9653_cov_28.734023_component_0	plasmidSPAdes Only	9652	29581	39233	100	23
UMB6653_14_length=84363_depth=2.15x_circular=true	SRR7534296_NODE_14_length_8825_cov_21.369227_component_0	plasmidSPAdes Only	8833	34674	43507	99.592	10
UMB6653_14_length=84363_depth=2.15x_circular=true	SRR7534296_NODE_2_length_47924_cov_23.772128_component_0	plasmidSPAdes Only	40240	44123	84363	100	57
UMB6653_14_length=84363_depth=2.15x_circular=true	SRR7534296_NODE_7_length_19923_cov_23.514613_component_0	plasmidSPAdes Only	19922	14779	34701	99.965	24
UMB1161_4_length=58312_depth=1.71x	SRR7534291_NODE_4_length_12747_cov_13.911602_component_0	plasmidSPAdes Only	12746	30075	42821	99.969	22
UMB1161_4_length=58312_depth=1.71x	SRR7534291_NODE_5_length_11365_cov_15.104093_component_0	plasmidSPAdes Only	11364	18160	29524	100	20
UMB1221_18_length=60325_depth=1.67x	SRR8185535_NODE_2_length_49264_cov_24.017423_component_0	plasmidSPAdes Only	48903	11421	60324	100	82
UMB1221_18_length=60325_depth=1.67x	SRR8185535_NODE_5_length_12388_cov_37.648688_component_0	plasmidSPAdes Only	10805	1	10806	100	18
UMB1221_20_length=50143_depth=1.67x	SRR8185535_NODE_10_length_8334_cov_26.374955_component_0	plasmidSPAdes Only	8333	41564	49897	100	17
UMB1221_20_length=50143_depth=1.67x	SRR8185535_NODE_3_length_41716_cov_24.802373_component_0	plasmidSPAdes Only	41639	1	41640	99.995	83
UMB1337_4_length=39639_depth=3.93x_circular=true	SRR7534277_NODE_2_length_27828_cov_35.003856_component_2	plasmidSPAdes Only	27826	3626	31452	99.996	74
UMB1337_4_length=39639_depth=3.93x_circular=true	SRR7534277_NODE_7_length_9694_cov_37.771550_component_2	plasmidSPAdes Only	7731	31908	39639	99.987	32
UMB5978_20_length=11367_depth=1.59x	SRR7534323_NODE_12_length_4624_cov_22.768419_component_0	plasmidSPAdes Only	4546	6821	11367	100	41
UMB5978_20_length=11367_depth=1.59x	SRR7534323_NODE_8_length_6283_cov_23.950532_component_0	plasmidSPAdes Only	6205	1	6206	100	55
UMB6653_16_length=32101_depth=3.62x_circular=true	SRR7534296_RNODE_2_length_30021_cov_21.57350	Both	18048	1	18049	100	95
UMB6653_16_length=32101_depth=3.62x_circular=true	SRR7534296_RNODE_3_length_2080_cov_22.58274	Recycler Only	2079	18346	20425	100	8
UMB6721_12_length=84355_depth=2.06x_circular=true	SRR8182355_NODE_1_length_47924_cov_26.695989_component_0	plasmidSPAdes Only	40240	44115	84355	100	57
UMB6721_12_length=84355_depth=2.06x_circular=true	SRR8182355_NODE_3_length_28693_cov_26.005731_component_0	plasmidSPAdes Only	19935	14771	34706	100	34
UMB6721_16_length=32101_depth=3.00x_circular=true	SRR8182355_RNODE_2_length_30021_cov_52.12778	Recycler Only	18344	1	18345	100	95
UMB6721_16_length=32101_depth=3.00x_circular=true	SRR8182355_RNODE_3_length_2080_cov_52.48738	Recycler Only	2079	18346	20425	100	8
UMB7431_5_length=32101_depth=3.27x_circular=true	SRR7534330_RNODE_3_length_30021_cov_19.55077	Recycler Only	30020	1324	31344	100	95
UMB7431_5_length=32101_depth=3.27x_circular=true	SRR7534330_RNODE_4_length_2080_cov_19.86838	Recycler Only	1618	1	1619	100	8
UMB0934_3_length=5167_depth=9.27x_circular=true	SRR7534305_RNODE_1_length_5167_cov_49.77840	Recycler Only	4639	1	4640	100	100
UMB0934_5_length=4091_depth=4.69x_circular=true	SRR7534305_RNODE_2_length_4091_cov_25.22366	Recycler Only	3282	1	3283	100	100
UMB0934_6_length=3257_depth=11.31x_circular=true	SRR7534305_RNODE_3_length_3257_cov_64.28769	Both	3064	1	3065	100	100
UMB0939_2_length=14248_depth=7.23x_circular=true	SRR7534289_RNODE_3_length_14247_cov_35.34567	Both	10795	1	10796	99.991	100
UMB0939_3_length=5601_depth=21.92x_circular=true	SRR7534289_RNODE_1_length_5601_cov_105.36154	Both	3738	1863	5601	100	100
UMB0939_4_length=1546_depth=95.48x_circular=true	SRR7534289_RNODE_2_length_1546_cov_514.03816	Recycler Only	1543	3	1546	100	99
UMB1160_9_length=5222_depth=11.53x_circular=true	SRR7534309_RNODE_1_length_5222_cov_88.00843	Both	2636	1	2637	100	100
UMB1161_10_length=5167_depth=17.58x_circular=true	SRR7534291_RNODE_1_length_5167_cov_68.24889	Recycler Only	5106	1	5107	100	100
UMB1161_11_length=4072_depth=5.31x_circular=true	SRR7534291_RNODE_3_length_4072_cov_20.25761	Recycler Only	3078	1	3079	100	100
UMB1161_13_length=2353_depth=17.79x	SRR7534291_NODE_2_length_20674_cov_87.912414_component_0	plasmidSPAdes Only	2352	1	2353	100	100
UMB1161_16_length=1822_depth=50.85x_circular=true	SRR7534291_RNODE_2_length_1822_cov_214.84742	Recycler Only	1524	1	1525	100	100
UMB1161_7_length=11031_depth=14.63x	SRR7534291_NODE_2_length_20674_cov_87.912414_component_0	plasmidSPAdes Only	11030	1	11031	100	100
UMB1161_8_length=5631_depth=13.42x_circular=true	SRR7534291_RNODE_7_length_5631_cov_61.25218	Recycler Only	3513	1	3514	99.118	100
UMB1180_6_length=4863_depth=6.29x_circular=true	SRR10153399_RNODE_1_length_4863_cov_29.91199	Both	3843	1020	4863	100	100
UMB1193_3_length=33590_depth=2.41x_circular=true	SRR7534312_RNODE_1_length_28291_cov_16.44990	Both	27881	5709	33590	100	88
UMB1221_35_length=12126_depth=1.73x	SRR8185535_NODE_6_length_12280_cov_25.066623_component_0	plasmidSPAdes Only	12125	1	12126	100	100
UMB1221_36_length=11813_depth=1.90x	SRR8185535_NODE_7_length_11967_cov_27.817325_component_0	plasmidSPAdes Only	11812	1	11813	100	100
UMB1221_41_length=5570_depth=3.26x_circular=true	SRR8185535_NODE_13_length_5647_cov_50.202334_component_3	plasmidSPAdes Only	4151	1	4152	100	100
UMB1225_2_length=5167_depth=14.27x_circular=true	SRR7534273_RNODE_1_length_5167_cov_72.86994	Recycler Only	3469	1698	5167	100	100
UMB1229_3_length=33590_depth=2.44x_circular=true	SRR7534267_RNODE_1_length_28291_cov_9.32053	Recycler Only	18382	15208	33590	99.978	88
UMB1284_10_length=4074_depth=11.30x_circular=true	SRR7534266_RNODE_2_length_4074_cov_46.00172	Both	2472	1602	4074	100	100
UMB1284_7_length=35519_depth=3.17x_circular=true	SRR7534266_RNODE_4_length_35519_cov_13.08717	Both	34594	1	34595	99.988	100
UMB1335_4_length=39639_depth=3.63x_circular=true	SRR7534268_NODE_1_length_37975_cov_36.804422_component_2	plasmidSPAdes Only	36013	3626	39639	99.994	99
UMB1335_5_length=5631_depth=16.32x_circular=true	SRR7534268_RNODE_2_length_5631_cov_84.24720	Recycler Only	4992	639	5631	100	100
UMB1335_6_length=5162_depth=18.82x_circular=true	SRR7534268_RNODE_3_length_5162_cov_96.28032	Recycler Only	3464	1698	5162	100	100
UMB1335_7_length=1822_depth=31.10x_circular=true	SRR7534268_RNODE_1_length_1822_cov_165.80790	Recycler Only	1261	561	1822	100	100
UMB1337_5_length=5631_depth=19.22x_circular=true	SRR7534277_RNODE_2_length_5631_cov_90.67714	Recycler Only	5059	1	5060	100	100
UMB1337_6_length=5162_depth=17.05x_circular=true	SRR7534277_RNODE_3_length_5162_cov_78.48547	Recycler Only	3563	1599	5162	100	100
UMB1337_7_length=1822_depth=41.05x_circular=true	SRR7534277_RNODE_1_length_1822_cov_201.13447	Recycler Only	1726	1	1727	100	100
UMB1346_3_length=5668_depth=2.56x	SRR7534276_RNODE_1_length_5856_cov_20.87526	Recycler Only	5666	1	5667	99.929	99
UMB1360_7_length=8274_depth=13.90x_circular=true	SRR7534285_NODE_12_length_7888_cov_232.096274_component_4	plasmidSPAdes Only	6061	1	6062	99.753	95
UMB1362_29_length=16492_depth=1.98x	SRR7534274_NODE_1_length_25838_cov_28.146345_component_0	plasmidSPAdes Only	16491	1	16492	99.636	100
UMB1362_33_length=13076_depth=1.63x	SRR7534274_NODE_2_length_13201_cov_24.285812_component_0	plasmidSPAdes Only	13075	1	13076	100	100
UMB1362_36_length=10409_depth=0.37x	SRR7534274_NODE_3_length_10607_cov_6.813010_component_0	plasmidSPAdes Only	10408	1	10409	99.981	100
UMB1362_37_length=9262_depth=1.49x	SRR7534274_NODE_4_length_9818_cov_25.104609_component_0	plasmidSPAdes Only	9261	1	9262	100	100
UMB1362_44_length=5635_depth=1.92x	SRR7534274_NODE_5_length_5788_cov_28.724742_component_0	plasmidSPAdes Only	5634	1	5635	100	100
UMB1362_47_length=5369_depth=1.76x	SRR7534274_NODE_6_length_5522_cov_26.596878_component_0	plasmidSPAdes Only	5368	1	5369	100	100
UMB1362_50_length=4076_depth=7.00x_circular=true	SRR7534274_RNODE_1_length_4076_cov_51.85034	Recycler Only	3082	994	4076	100	100
UMB1362_59_length=2101_depth=35.48x_circular=true	SRR7534274_RNODE_2_length_2101_cov_271.37934	Recycler Only	2020	81	2101	100	100
UMB3641_4_length=24343_depth=1.70x	SRR7534292_NODE_3_length_25669_cov_29.970889_component_0	plasmidSPAdes Only	24192	1	24193	100	99
UMB3641_5_length=5631_depth=17.43x_circular=true	SRR7534292_RNODE_1_length_5631_cov_162.70875	Recycler Only	3243	1	3244	100	100
UMB3641_7_length=1552_depth=25.83x_circular=true	SRR7534292_RNODE_3_length_1552_cov_235.38789	Both	1153	1	1154	100	100
UMB3641_8_length=1240_depth=17.78x_circular=true	SRR7534292_RNODE_2_length_1240_cov_170.32823	Both	679	1	680	100	100
UMB5924_12_length=4073_depth=9.62x_circular=true	SRR7534324_RNODE_1_length_4073_cov_63.78934	Both	2527	1	2528	100	100
UMB5978_16_length=30463_depth=1.76x	SRR7534323_NODE_2_length_30446_cov_25.976851_component_0	plasmidSPAdes Only	18240	1	18241	99.929	100
UMB5978_29_length=5167_depth=13.15x_circular=true	SRR7534323_RNODE_2_length_5167_cov_105.03433	Recycler Only	5084	1	5085	100	100
UMB5978_30_length=4386_depth=1.49x	SRR7534323_NODE_13_length_4539_cov_20.226356_component_0	plasmidSPAdes Only	4385	1	4386	100	100
UMB5978_37_length=2113_depth=39.95x_circular=true	SRR7534323_RNODE_1_length_2113_cov_314.96877	Both	1852	1	1853	100	100
UMB6471_3_length=3137_depth=25.46x_circular=true	SRR7534327_RNODE_1_length_3137_cov_190.77462	Recycler Only	2411	1	2412	100	100
UMB6653_19_length=4072_depth=10.36x_circular=true	SRR7534296_RNODE_1_length_4072_cov_59.66012	Recycler Only	2312	1760	4072	100	100
UMB6655_18_length=6175_depth=21.22x_circular=true	SRR7534326_RNODE_1_length_6175_cov_93.60259	Recycler Only	4155	2020	6175	100	100
UMB6655_19_length=4748_depth=28.41x_circular=true	SRR7534326_RNODE_2_length_4748_cov_131.15817	Recycler Only	3511	1	3512	100	100
UMB6721_24_length=4072_depth=5.66x_circular=true	SRR8182355_RNODE_1_length_4072_cov_1015.27259	Recycler Only	2611	1461	4072	100	100
UMB7431_2_length=84363_depth=2.20x_circular=true	SRR7534330_NODE_1_length_77223_cov_25.500052_component_0	plasmidSPAdes Only	49697	34666	84363	99.928	92
UMB7431_4_length=42299_depth=2.47x_circular=true	SRR7534330_RNODE_1_length_42299_cov_13.86952	Both	37223	5076	42299	100	100
UMB7431_7_length=4072_depth=6.25x_circular=true	SRR7534330_RNODE_2_length_4072_cov_36.55992	Recycler Only	3163	1	3164	100	100
UMB9182_141_length=6256_depth=4.24x	SRR10153366_NODE_4_length_6930_cov_12.232453_component_0	plasmidSPAdes Only	6255	1	6256	100	100
UMB9182_536_length=2849_depth=163.88x	SRR10153366_RNODE_2_length_4301_cov_353.79470	Both	2751	1	2752	100	100
UMB9182_55_length=8405_depth=1.10x	SRR10153366_NODE_6_length_4028_cov_4.238674_component_0	plasmidSPAdes Only	4027	929	4956	99.975	48
