# Supplementary material for: Plasmids of the urinary microbiota
Source: Access Microbiol. 2022 Nov 30;4(11):acmi000429. doi: 10.1099/acmi.0.000429 (PMC9833419; doi:10.1099/acmi.0.000429)
Supplement: Supplementary material 6 [file acmi-4-429-s006.xlsx]

## Sheet: ST7
Supplemental Table 7. Annotation of UMB1337_4 plasmid.
plasmidSPAdes Contig	Start Position (in Hybrid Assembly)	Stop Position (in Hybrid Assembly)	Strand	Function
NODE_7	1	720	+	Replication initiation protein RepE
NODE_7	1308	892	-	hypothetical protein
NODE_7	1450	1593	+	Mobile element protein
NODE_2	1871	3382	+	Iron-regulated protein A precursor
NODE_2	3386	3715	+	hypothetical protein
NODE_2	3550	3702	+	repeat region
NODE_2	4305	3736	-	Phage DNA invertase
NODE_2	4544	5758	+	hypothetical protein
NODE_2	7225	5792	-	DNA-cytosine methyltransferase (EC 2.1.1.37)
NODE_2	7330	7596	+	IS1 protein InsB
NODE_2	7813	7607	-	hypothetical protein
NODE_2	8465	7818	-	hypothetical protein
NODE_2	8826	8515	-	hypothetical protein
NODE_2	9176	8862	-	IncN plasmid KikA protein
NODE_2	9517	9173	-	hypothetical protein
NODE_2	9904	9533	-	hypothetical protein
NODE_2	9947	10681	+	Bores hole in peptidoglycan layer allowing type IV secretion complex assembly to occur (VirB1)
NODE_2	10690	10971	+	hypothetical protein
NODE_2	10981	11274	+	hypothetical protein
NODE_2	11324	11641	+	Inner membrane protein forms channel for type IV secretion of T-DNA complex, VirB3
NODE_2	11641	14241	+	hypothetical protein
NODE_2	14259	14972	+	Minor pilin of type IV secretion complex (VirB5)
NODE_2	14980	15207	+	IncQ plasmid conjugative transfer protein TraG
NODE_2	15223	16263	+	hypothetical protein
NODE_2	16334	16492	+	hypothetical protein
NODE_2	16482	17180	+	Inner membrane protein forms channel for type IV secretion of T-DNA complex, VirB8
NODE_2	17191	18075	+	hypothetical protein
NODE_2	18075	19235	+	Inner membrane protein of type IV secretion of T-DNA complex, TonB-like, VirB10
NODE_2	19277	20272	+	ATPase provides energy for both assembly of type IV secretion complex and secretion of T-DNA complex (VirB11)
NODE_2	20272	20805	+	Plasmid conjugative transfer endonuclease
NODE_2	21604	20978	-	Fip
NODE_2	24840	21604	-	hypothetical protein
NODE_2	26369	24840	-	IncW plasmid conjugative protein TrwB (TraD homolog)
NODE_2	26787	26371	-	hypothetical protein
NODE_2	27289	27708	+	hypothetical protein
NODE_2	27717	28433	+	hypothetical protein
NODE_2	28435	28803	+	hypothetical protein
NODE_2	28985	29329	+	hypothetical protein
NODE_2	29760	29440	-	CcgAII protein
NODE_2	29994	29815	-	hypothetical protein
NODE_2	30012	30274	+	repeat region
NODE_2	30546	30103	-	hypothetical protein
NODE_2	30351	30665	+	repeat region
NODE_2	30667	30780	+	hypothetical protein
NODE_2	31334	30825	-	Antirestriction protein ArdA
NODE_2	31348	31615	+	repeat region
NODE_2	31887	31444	-	hypothetical protein
NODE_2	31692	32006	+	repeat region
NODE_7	32440	32108	-	hypothetical protein
NODE_7	32474	32587	+	hypothetical protein
NODE_7	32589	32900	+	hypothetical protein
NODE_7	33361	33002	-	hypothetical protein
NODE_7	33654	33358	-	FIG00644782: hypothetical protein
NODE_7	33667	33935	+	repeat region
NODE_7	34312	33767	-	hypothetical protein
NODE_7	34349	34522	+	hypothetical protein
NODE_7	34790	34539	-	hypothetical protein
NODE_7	35122	34787	-	hypothetical protein
NODE_7	35674	35249	-	KlcA protein
NODE_7	36071	36529	+	Error-prone repair protein UmuD
NODE_7	36517	37782	+	Error-prone, lesion bypass DNA polymerase V (UmuC)
NODE_7	37933	38724	+	Mpr protein
NODE_7	39080	38739	-	hypothetical protein
NODE_7	39503	39372	-	hypothetical protein
NODE_7	39639	39535	-	hypothetical protein
