# Supplementary material for: Plasmids of the urinary microbiota
Source: Access Microbiol. 2022 Nov 30;4(11):acmi000429. doi: 10.1099/acmi.0.000429 (PMC9833419; doi:10.1099/acmi.0.000429)
Supplement: Supplementary material 7 [file acmi-4-429-s007.xlsx]

## Sheet: ST1
Supplemental Table 1. Urinary bacteria examined for plasmids
Organism	Strain Name	Run	# plasmidSPAdes Predictions	# Recycler Predictions	# High Confidence Plasmids
Acinetobacter ursingii	UMB1319	SRR5946022	17	6	9
Actinomyces graevenitzii	UMB0286	SRR5946025	0	0	0
Actinomyces naeslundii	UMB0731	ERR1939955	1	1	1
Actinomyces naeslundii	UMB0181	ERR1203670	0	3	0
Actinomyces neuii	UMB0125	ERR1045813	4	1	0
Actinomyces neuii	UMB0402	ERR1045850	2	2	0
Actinomyces neuii	UMB1295	SRR11441016	1	2	0
Actinomyces oris	UMB0183	ERR1203676	1	9	0
Actinomyces sp.	UMB0918	SRR5946027	2	1	0
Actinomyces sp.	UMB0138	ERR1203646	3	1	0
Actinomyces urogenitalis	UMB0319	ERR1045835	3	0	0
Actinotignum timonense	UMB0063	ERR1045810	6	1	0
Actinotignum timonense	UMB0086	ERR1045844	5	0	0
Actinotignum urinale	UMB0759	SRR5946023	0	0	0
Aerococcus christensenii	UMB0844	ERR1045814	26	0	0
Aerococcus sanguinicola	UMB0139	ERR1203654	5	1	0
Aerococcus sanguinicola	UMB620	SRR10153359	8	1	0
Aerococcus sanguinicola	UMB623	SRR10153357	0	1	0
Aerococcus urinae	UMB0267	SRR6973118	5	3	0
Aerococcus urinae	UMB7480	SRR6973117	13	1	0
Aerococcus urinae	UMB7783-2Q	SRR14752300	8	2	1
Aerococcus urinae	UMB0071	SRR6973123	2	3	0
Aerococcus urinae	UMB0072	ERR1203661	1	3	0
Aerococcus urinae	UMB0072b	SRR6000497	1	3	0
Aerococcus urinae	UMB0080	SRR5946029	4	1	0
Aerococcus urinae	UMB0088	SRR5946028	48	1	0
Aerococcus urinae	UMB0126	ERR1203638	4	0	0
Aerococcus urinae	UMB0232	ERR1203647	3	2	0
Aerococcus urinae	UMB0239	SRR6973110	1	2	0
Aerococcus urinae	UMB0337	SRR6973120	3	5	0
Aerococcus urinae	UMB0509	SRR6973113	5	1	0
Aerococcus urinae	UMB0553	SRR6973111	1	4	0
Aerococcus urinae	UMB0574	SRR6973112	1	4	0
Aerococcus urinae	UMB0621	SRR6973114	0	2	0
Aerococcus urinae	UMB0722	SRR6973115	0	1	0
Aerococcus urinae	UMB1016	SRR6973119	3	2	0
Aerococcus urinae	UMB1741	SRR6973109	2	3	0
Aerococcus urinae	UMB2126	SRR10153389	13	1	0
Aerococcus urinae	UMB2325	SRR6973124	2	1	0
Aerococcus urinae	UMB2354	SRR6973121	0	1	0
Aerococcus urinae	UMB2879	SRR6973122	2	2	0
Aerococcus urinae	UMB3440	SRR6973127	4	1	0
Aerococcus urinae	UMB3669	SRR6973128	1	0	0
Aerococcus urinae	UMB5628	SRR6973125	8	1	0
Aerococcus urinae	UMB637	SRR10153403	0	1	0
Aerococcus urinae	UMB6497	SRR6973126	2	1	0
Aerococcus urinae	UMB7049	SRR10153380	6	1	0
Aerococcus urinae	UMB7382	SRR6973116	4	2	0
Aerococcus urinae	UMB8614	SRR10153372	6	3	0
Aerococcus urinae	UMB8662	SRR10153369	1	2	0
Aerococcus urinae	UMB8711	SRR10153367	5	1	0
Aerococcus urinae	UMB970	SRR10153401	3	2	0
Aerococcus viridans	UMB0240	SRR5946019	7	0	0
Alloscardovia omnicolens	UMB0006	ERR1939936	5	1	1
Alloscardovia omnicolens	UMB0064	ERR1203653	2	1	0
Anaerococcus hydrogenalis	UMB0204	SRR5946020	0	0	0
Anaerococcus octavius	UMB0119	ERR1203630	0	0	0
Bacillus sp.	UMB0899	SRR6000493	9	4	1
Bacillus sp.	UMB0728	ERR1203601	3	1	0
Bacillus sp.	UMB0893	ERR1203634	3	2	0
Bifidobacterium breve	UMB0089	SRR5946012	38	0	0
Bifidobacterium breve	UMB0915	ERR1045865	57	3	0
Bifidobacterium longum	UMB0788	ERR1939959	0	0	0
Brachybacterium sp.	UMB0905	SRR5946013	4	1	0
Brevibacterium luteolum	UMB0680	SRR5946006	0	2	0
Brevibacterium paucivorans	UMB1301	SRR5946007	57	3	0
Brevibacterium ravenspurgense	UMB0426	ERR1045823	1	1	0
Campylobacter ureolyticus	UMB0112	ERR1203614	44	1	0
Citrobacter freundii	UMB1094	SRR5946008	12	0	0
Corynebacterium amycolatum	UMB0042	ERR1203637	1	0	0
Corynebacterium amycolatum	UMB0338	ERR1045818	0	1	0
Corynebacterium amycolatum	UMB1182	SRR10153398	0	1	0
Corynebacterium amycolatum	UMB1310	SRR10153390	1	0	0
Corynebacterium amycolatum	UMB1310-1E	SRR14752303	0	0	0
Corynebacterium amycolatum	UMB7760	SRR10153377	4	2	0
Corynebacterium amycolatum	UMB9184	SRR10153364	2	0	0
Corynebacterium amycolatum	UMB9256	SRR10153361	2	4	0
Corynebacterium aurimucosum	UMB8492-1R	SRR14752299	13	1	0
Corynebacterium aurimucosum	UMB0043	ERR1939945	0	1	0
Corynebacterium aurimucosum	UMB1300	SRR5946009	10	1	0
Corynebacterium aurimucosum	UMB7769	SRR11441031	7	0	0
Corynebacterium coyleae	UMB0147	ERR1045807	4	0	0
Corynebacterium coyleae	UMB0989	ERR1939965	0	0	0
Corynebacterium coyleae	UMB8490	SRR11441024	8	1	0
Corynebacterium kroppenstedtii	UMB0869	SRR5946004	0	0	0
Corynebacterium pyruviciproducens	UMB0763	ERR1203633	0	2	0
Corynebacterium riegelii	UMB0243	ERR1939923	0	2	0
Corynebacterium tuscaniense	UMB0792	SRR5946005	8	2	0
Corynebacterium xerosis	UMB0908	SRR5945980	4	0	0
Cutibacterium acnes	UMB0211	ERR1045853	1	1	0
Dermabacter hominis	UMB0490	ERR1203640	0	1	0
Dolosicoccus paucivorans	UMB0852	SRR5945979	9	0	0
Dolosicoccus paucivorans	UMB0860	SRR5945982	9	0	0
Enterobacter bugandensis	UMB0660	ERR1203667	0	1	0
Enterobacter bugandensis	UMB0819	ERR1939933	0	3	0
Enterococcus faecalis	UMB0843	SRR11441019	2	1	1
Enterococcus faecalis	UMB7780	SRR11441029	27	1	4
Enterococcus faecalis	UMB0048	ERR1939946	4	0	0
Enterococcus faecalis	UMB0891	ERR1045838	12	0	0
Enterococcus faecalis	UMB1309	SRR11441014	8	2	0
Escherichia coli	UMB0923	SRR7534282	1	3	1
Escherichia coli	UMB1091	SRR7534308	49	2	1
Escherichia coli	UMB1347	SRR7534303	8	1	1
Escherichia coli	UMB1225	SRR7534273	6	1	1
Escherichia coli	UMB1346	SRR7534276	4	1	1
Escherichia coli	UMB4746	SRR7534283	22	1	1
Escherichia coli	UMB1180	SRR10153399	7	1	1
Escherichia coli	UMB2055	SRR7534278	6	3	3
Escherichia coli	UMB2328	SRR7534293	5	3	2
Escherichia coli	UMB0276	SRR7534321	25	1	2
Escherichia coli	UMB0731	SRR7534279	8	3	2
Escherichia coli	UMB6471	SRR7534327	8	2	4
Escherichia coli	UMB0901	ERR1045836	13	2	5
Escherichia coli	UMB1228	SRR7534272	12	3	3
Escherichia coli	UMB1285	SRR7534269	9	2	3
Escherichia coli	UMB2321	SRR7534317	6	2	2
Escherichia coli	UMB4716	SRR7534287	28	4	4
Escherichia coli	UMB0939	SRR7534289	42	4	3
Escherichia coli	UMB6655	SRR7534326	8	2	2
Escherichia coli	UMB6611	SRR7534295	14	2	5
Escherichia coli	UMB6890	SRR7534331	9	3	4
Escherichia coli	UMB9182	SRR10153366	14	3	5
Escherichia coli	UMB9246	SRR11441020	22	2	5
Escherichia coli	UMB1229	SRR7534267	16	2	7
Escherichia coli	UMB5978	SRR7534323	25	3	8
Escherichia coli	UMB0949	SRR7534306	20	3	8
Escherichia coli	UMB1160	SRR7534309	36	2	7
Escherichia coli	UMB1223	SRR7534270	24	2	7
Escherichia coli	UMB6713	SRR7534329	21	1	8
Escherichia coli	UMB0900	ERR1045830	16	5	9
Escherichia coli	UMB0933	SRR7534314	29	2	10
Escherichia coli	UMB1012	SRR7534307	31	2	8
Escherichia coli	UMB1193	SRR7534312	15	2	8
Escherichia coli	UMB1360	SRR7534285	24	3	5
Escherichia coli	UMB1362	SRR7534274	35	2	8
Escherichia coli	UMB5924	SRR7534324	32	2	9
Escherichia coli	UMB2019	SRR7534280	25	3	9
Escherichia coli	UMB6360	SRR7534288	36	2	7
Escherichia coli	UMB7431	SRR7534330	31	6	7
Escherichia coli	UMB0103	SRR7534319	23	5	11
Escherichia coli	UMB1093	SRR7534290	41	6	10
Escherichia coli	UMB1221	SRR8185535	31	1	10
Escherichia coli	UMB1284	SRR7534266	37	4	11
Escherichia coli	UMB3538	SRR7534286	22	4	12
Escherichia coli	UMB0934	SRR7534305	40	5	14
Escherichia coli	UMB1335	SRR7534268	36	4	13
Escherichia coli	UMB0149	SRR7534320	36	4	12
Escherichia coli	UMB0931	SRR7534313	28	7	15
Escherichia coli	UMB3641	SRR7534292	28	5	13
Escherichia coli	UMB6653	SRR7534296	43	5	11
Escherichia coli	UMB0928	SRR7534318	28	3	15
Escherichia coli	UMB0527	SRR7534322	46	4	14
Escherichia coli	UMB0906	SRR7534316	28	3	16
Escherichia coli	UMB1161	SRR7534291	53	7	15
Escherichia coli	UMB6721	SRR8182355	41	6	13
Escherichia coli	UMB1337	SRR7534277	45	5	15
Escherichia coli	UMB1727	SRR7534325	49	6	15
Escherichia coli	UMB1353	SRR11441035	315	10	11
Escherichia coli	UMB0727	ERR1939954	7	3	0
Escherichia coli	UMB0789	ERR1045825	11	0	0
Escherichia coli	UMB1162	SRR7534310	34	0	0
Escherichia coli	UMB1195	SRR7534297	12	1	0
Escherichia coli	UMB1202	SRR7534298	5	0	0
Escherichia coli	UMB1220	SRR7534271	12	2	0
Escherichia coli	UMB1348	SRR7534304	27	3	0
Escherichia coli	UMB1354	SRR7534301	7	0	0
Escherichia coli	UMB1356	SRR7534302	8	0	0
Escherichia coli	UMB1358	SRR7534299	22	0	0
Escherichia coli	UMB1359	SRR7534300	5	0	0
Escherichia coli	UMB1526	SRR7534315	15	2	0
Escherichia coli	UMB3643	SRR8185536	17	0	0
Escherichia coli	UMB4656	SRR7534284	27	0	0
Escherichia coli	UMB5337	SRR7534281	11	0	0
Escherichia coli	UMB5814	SRR7534275	17	2	0
Escherichia coli	UMB6454	SRR7534294	6	1	0
Escherichia coli	UMB7764	SRR10153376	20	0	0
Escherichia coli	UMB9250	SRR10153363	2	1	0
Facklamia hominis str.	UMB0111	ERR1045845	0	0	0
Facklamia sp.	UMB0898	ERR1203642	7	0	0
Finegoldia magna	UMB0115	SRR5945984	1	2	0
Fusobacterium nucleatum	UMB0249	SRR5945983	10	1	0
Gardnerella sp.	26-12	SRR3350478	0	1	0
Gardnerella sp.	30-4	SRR3350476	0	0	0
Gardnerella vaginalis	18-4	SRR3350470	15	0	0
Gardnerella vaginalis	23-12	SRR3350447	9	0	0
Gardnerella vaginalis	UMB0032A	ERR1045856	0	1	0
Gardnerella vaginalis	UMB0032B	ERR1045863	0	1	0
Gardnerella vaginalis	UMB0061	ERR1045808	3	4	0
Gardnerella vaginalis	UMB0170	SRR5945986	0	3	0
Gardnerella vaginalis	UMB0233	ERR1045811	0	1	0
Gardnerella vaginalis	UMB0264	SRR5945985	0	3	0
Gardnerella vaginalis	UMB0298	ERR1045866	0	1	0
Gardnerella vaginalis	UMB0386	ERR1045858	0	1	0
Gardnerella vaginalis	UMB0388	SRR5945997	26	1	0
Gardnerella vaginalis	UMB0682	ERR1045846	0	3	0
Gardnerella vaginalis	UMB0768	SRR5945977	0	0	0
Gardnerella vaginalis	UMB0770	ERR1939899	3	3	0
Gardnerella vaginalis	UMB0775	ERR1939900	0	0	0
Gardnerella vaginalis	UMB0830	ERR1939901	3	0	0
Gardnerella vaginalis	UMB0833	ERR1939902	6	0	0
Gardnerella vaginalis	UMB0912	ERR1045839	0	2	0
Gardnerella vaginalis	UMB0913	ERR1045843	0	6	0
Gardnerella vaginalis	UMB1428	ERR1939971	10	3	0
Gardnerella vaginalis	UMB1642	SRR5945988	1	2	0
Gardnerella vaginalis	UMB1686	SRR5945978	3	3	0
Gemella sanguinis	UMB0186	SRR5945999	5	0	0
Gleimia europaea	UMB0652	SRR5946024	0	1	0
Gleimia hominis	UMB0859	SRR5946026	4	1	1
Globicatella sanguinis	UMB0514	ERR1203656	25	0	0
Gordonia terrae	UMB0777	ERR1203657	11	1	2
Haemophilus parainfluenzae	UMB0748	SRR5946000	0	1	0
Klebsiella aerogenes	UMB0295	SRR5945981	0	0	0
Klebsiella pneumoniae	UMB8492	SRR11441023	20	4	6
Klebsiella pneumoniae	UMB7779	SRR11441030	27	5	8
Klebsiella pneumoniae	UMB7783	SRR11441027	53	5	20
Klebsiella pneumoniae	UMB0411	SRR6122972	174	3	29
Klebsiella pneumoniae	UMB0140	ERR1045826	0	3	0
Kocuria rhizophila	UMB0131	ERR1045831	5	1	0
Kytococcus schroeteri	UMB1298	ERR1203635	36	1	0
Lacticaseibacillus rhamnosus	UMB0004	ERR1203597	0	0	0
Lactobacillus crispatus	UMB0824	ERR1045815	9	2	1
Lactobacillus crispatus	UMB0085	ERR1045859	15	1	1
Lactobacillus crispatus	UMB0803	ERR1045847	14	1	1
Lactobacillus crispatus	UMB1163	SRR11441017	36	2	1
Lactobacillus crispatus	OAB24-B	SRR3664368	20	0	0
Lactobacillus crispatus	UMB0040	ERR1203629	10	1	0
Lactobacillus crispatus	UMB0044	ERR1045852	16	0	0
Lactobacillus crispatus	UMB0054	ERR1939948	0	1	0
Lactobacillus crispatus	UMB1398	ERR1939969	0	0	0
Lactobacillus delbrueckii	UMB0003	ERR1203589	7	1	1
Lactobacillus gasseri	UMB0045	ERR1939910	2	1	0
Lactobacillus gasseri	UMB0607	SRR9695712	28	1	0
Lactobacillus gasseri	UMB1399	SRR9695707	4	1	1
Lactobacillus gasseri	UMB4205	SRR9695719	18	1	1
Lactobacillus gasseri	UMB0045b	SRR6000498	13	2	1
Lactobacillus gasseri	UMB2965	SRR9695714	26	2	1
Lactobacillus gasseri	UMB3077	SRR9695713	9	3	2
Lactobacillus gasseri	UMB1065	SRR9695723	20	1	3
Lactobacillus gasseri	UMB0056	SRR5945994	0	0	0
Lactobacillus gasseri	UMB0099	ERR1045819	0	1	0
Lactobacillus gasseri	UMB0670	ERR1939897	1	2	0
Lactobacillus gasseri	UMB1196	SRR9695724	15	0	0
Lactobacillus iners	UMB0030	SRR5945998	0	1	0
Lactobacillus iners	UMB0033	SRR5946002	5	0	0
Lactobacillus iners	UMB1051	SRR5946003	0	3	0
Lactobacillus jensenii	UMB0077	ERR1203669	9	1	0
Lactobacillus jensenii	UMB0732	SRR9695705	40	1	0
Lactobacillus jensenii	UMB246	SRR10153407	16	2	1
Lactobacillus jensenii	UMB4685	SRR10153383	16	2	1
Lactobacillus jensenii	UMB0007	ERR1045855	5	0	0
Lactobacillus jensenii	UMB0034	SRR9695706	15	0	0
Lactobacillus jensenii	UMB0037	SRR9695716	24	0	0
Lactobacillus jensenii	UMB0055	SRR9695711	17	1	0
Lactobacillus jensenii	UMB0836	SRR11441036	9	0	0
Lactobacillus jensenii	UMB0847	SRR11441018	7	0	0
Lactobacillus jensenii	UMB1165	SRR9695717	15	0	0
Lactobacillus jensenii	UMB1303	SRR9695709	21	0	0
Lactobacillus jensenii	UMB1307	SRR9695718	29	0	0
Lactobacillus jensenii	UMB1355	SRR9695708	23	0	0
Lactobacillus jensenii	UMB3442	SRR10153387	24	1	0
Lactobacillus jensenii	UMB4707	SRR10153382	18	1	0
Lactobacillus jensenii	UMB572	SRR10153384	6	1	0
Lactobacillus jensenii	UMB639	SRR10153402	16	0	0
Lactobacillus jensenii	UMB7766	SRR11441033	6	0	0
Lactobacillus jensenii	UMB7846	SRR9695710	11	0	0
Lactobacillus jensenii	UMB8354	SRR9695715	13	0	0
Lactobacillus jensenii	UMB8440	SRR10153374	0	1	0
Lactobacillus jensenii	UMB8489	SRR9695722	0	0	0
Lactobacillus jensenii	UMB8651	SRR10153370	5	0	0
Lactobacillus mulieris	UMB7784	SRR11441026	5	0	0
Lactobacillus mulieris	UMB9245	SRR11441021	11	1	0
Lactobacillus paragasseri	UMB6975	SRR9695721	33	1	4
Lactobacillus paragasseri	UMB0596	SRR9695720	17	0	0
Limosilactobacillus fermentum	UMB0187	ERR1203599	30	1	5
Limosilactobacillus pontis	UMB0683	SRR6000487	50	4	6
Microbacterium sp.	UMB0228	SRR6000491	0	0	0
Micrococcus luteus	UMB0031	ERR1045822	10	2	2
Micrococcus luteus	UMB0038	ERR1939943	0	1	0
Micrococcus luteus	UMB0189	SRR5945995	10	0	0
Micrococcus luteus	UMB0867	ERR1045816	11	0	0
Micrococcus lylae	UMB0955	SRR5945975	0	0	0
Moraxella osloensis	UMB0416	ERR1045832	18	3	4
Morganella morganii	UMB1297	ERR1203627	0	0	0
Neisseria perflava	UMB0023	ERR1045842	0	1	0
Neisseria perflava	UMB0210	ERR1203623	0	1	0
Neisseria sicca	UMB0321	ERR1045837	10	1	1
Nosocomiicoccus ampullae	LUREC	SRR3829116	16	2	2
Nosocomiicoccus massiliensis	UMB0959	SRR6000486	1	1	0
Oligella urethralis	UMB0345	SRR5945992	20	1	0
Peptoniphilus lacrimalis	UMB0411	SRR5945976	1	1	0
Peptoniphilus lacrimalis	UMB0663	SRR5945987	0	1	0
Prevotella buccalis	UMB0536	SRR5945991	24	0	0
Prevotella timonensis	UMB0818	SRR5945990	8	2	1
Priestia megaterium	UMB0500	SRR5946011	1	1	0
Proteus mirabilis	UMB0038	SRR11441037	1	2	0
Proteus mirabilis	UMB0315	ERR1045862	0	0	0
Proteus mirabilis	UMB1310	SRR11441013	0	0	0
Pseudoglutamicibacter albus	UMB0715	SRR5946010	1	0	0
Pseudoglutamicibacter albus	UMB0722	ERR1939952	7	1	0
Pseudomonas aeruginosa	UMB0501	SRR10747577	30	4	0
Pseudomonas aeruginosa	UMB151	SRR10747578	25	4	0
Pseudomonas aeruginosa	UMB2231	SRR10747570	23	5	0
Pseudomonas aeruginosa	UMB1204	SRR10747571	24	5	0
Pseudomonas aeruginosa	UMB2738	SRR9992786	25	4	0
Pseudomonas aeruginosa	UMB6995	SRR10747576	34	2	0
Pseudomonas aeruginosa	UMB0801	SRR10747573	50	3	0
Pseudomonas aeruginosa	UMB4836	SRR10747566	45	5	0
Pseudomonas aeruginosa	UMB7567	SRR10747575	33	3	5
Pseudomonas aeruginosa	UM1046	SRR10336114	21	0	0
Pseudomonas aeruginosa	UMB0740	ERR1045860	5	2	0
Pseudomonas aeruginosa	UMB1046	SRR10148695	21	0	0
Pseudomonas aeruginosa	UMB7777	SRR10747574	36	1	0
Rothia dentocariosa	UMB0083	ERR1045867	0	6	0
Rothia mucilaginosa	UMB0024	ERR1045868	0	2	0
Schaalia odontolytica	UMB0018	ERR1203605	7	3	0
Schaalia turicensis	UMB0250	ERR1203663	0	1	0
Staphylococcus aureus	UMB0910	SRR5945989	11	2	3
Staphylococcus epidermidis	UMB1201	SRR10153394	25	2	1
Staphylococcus epidermidis	UMB1227	SRR10153392	8	2	1
Staphylococcus epidermidis	UMB9183	SRR10153365	6	2	2
Staphylococcus epidermidis	UMB1188	SRR10153397	19	2	2
Staphylococcus epidermidis	UMB7781-2F	SRR14752301	9	4	3
Staphylococcus epidermidis	UMB593	SRR10153373	14	1	1
Staphylococcus epidermidis	UMB7759	SRR10153378	31	2	4
Staphylococcus epidermidis	UMB7765	SRR11441034	69	3	13
Staphylococcus epidermidis	UMB0039-1M	SRR14752305	2	1	0
Staphylococcus epidermidis	UMB626	SRR10153405	7	0	0
Staphylococcus epidermidis	UMB8493	SRR11441022	15	0	0
Staphylococcus hominis	UMB1296-1T	SRR14752304	8	3	0
Staphylococcus hominis	UMB0272	ERR1939924	15	1	0
Staphylococcus pettenkoferi	UMB0834	SRR5946014	4	0	0
Staphylococcus sp.	UMB0328	SRR6000490	10	0	0
Streptococcus agalactiae	UMB0049	SRR5946015	0	0	0
Streptococcus agalactiae	UMB0767	ERR1939958	0	2	0
Streptococcus agalactiae	UMB0767b	SRR6000489	0	0	0
Streptococcus agalactiae	UMB0776	SRR5946021	1	0	0
Streptococcus agalactiae	UMB7782	SRR11441028	0	1	0
Streptococcus anginosus	UMB0050	ERR1203645	14	1	0
Streptococcus anginosus	UMB0142	ERR1203662	13	1	1
Streptococcus anginosus	UMB0220	ERR1203631	2	2	1
Streptococcus anginosus	UMB0252	ERR1045817	12	2	1
Streptococcus anginosus	UMB0329	ERR1203600	12	2	1
Streptococcus anginosus	UMB0434	SRR5946016	29	1	0
Streptococcus anginosus	UMB0820	ERR1045864	8	1	0
Streptococcus anginosus	UMB3444	SRR10153386	3	2	1
Streptococcus anginosus	UMB567	SRR10153395	11	3	1
Streptococcus anginosus	UMB622	SRR10153358	10	3	1
Streptococcus anginosus	UMB8616	SRR10153371	5	1	1
Streptococcus anginosus	UMB0839	SRR11441025	9	3	1
Streptococcus anginosus	UMB2128	SRR10153388	12	2	2
Streptococcus anginosus	UMB1296	SRR11441015	10	0	0
Streptococcus anginosus	UMB1353-1Y	SRR14752302	7	0	0
Streptococcus anginosus	UMB248	SRR10153406	13	1	0
Streptococcus anginosus	UMB4683	SRR10153385	4	0	0
Streptococcus anginosus	UMB4708	SRR10153381	19	2	0
Streptococcus anginosus	UMB595	SRR10153362	0	1	0
Streptococcus anginosus	UMB619	SRR10153360	0	0	0
Streptococcus anginosus	UMB633	SRR10153404	12	2	0
Streptococcus anginosus	UMB7052	SRR10153379	13	2	0
Streptococcus anginosus	UMB7768	SRR11441032	10	0	0
Streptococcus anginosus	UMB8390	SRR10153375	8	1	0
Streptococcus anginosus	UMB8710	SRR10153368	6	1	0
Streptococcus anginosus	UMB972	SRR10153400	6	0	0
Streptococcus macedonicus	UMB0733	ERR1939956	23	1	0
Streptococcus mitis	UMB1341	ERR1939967	20	1	0
Streptococcus mitis	SM04	SRR10341613	0	1	0
Streptococcus mitis	SM05	SRR10341581	0	1	0
Streptococcus mitis	SM06	SRR10341612	3	2	0
Streptococcus mitis	SM17	SRR10341593	3	1	0
Streptococcus mitis	SM18	SRR10341592	6	2	0
Streptococcus mitis	SM19	SRR10341591	6	2	0
Streptococcus mitis	SM27	SRR10341582	1	1	0
Streptococcus mitis	SM28	SRR10341603	2	3	0
Streptococcus mitis	SM29	SRR10341602	2	1	0
Streptococcus mitis	SM35	SRR10341590	4	2	0
Streptococcus mitis	SM36	SRR10341589	4	3	0
Streptococcus mitis	SM37	SRR10341588	2	3	0
Streptococcus mitis	SM42	SRR10341587	9	3	0
Streptococcus mitis	SM43	SRR10341586	6	1	0
Streptococcus mitis	SM44	SRR10341585	6	1	0
Streptococcus mitis	SM45	SRR10341579	2	1	0
Streptococcus mitis	SM46	SRR10341598	1	2	0
Streptococcus mitis	SM47	SRR10341597	1	2	0
Streptococcus mitis	UMB0079	ERR1939913	8	1	0
Streptococcus oralis subsp. dentisani	UMB0008	ERR1045833	3	0	0
Streptococcus oralis subsp. dentisani	UMB0079b	SRR6000488	0	1	0
Streptococcus oralis subsp. dentisani	UMB0832	ERR1045827	0	1	0
Streptococcus parasanguinis	UMB0216	ERR1939921	0	1	0
Streptococcus salivarius	UMB0028	ERR1939909	0	1	0
Streptococcus salivarius	UMB0051	ERR1939947	6	2	0
Streptococcus sp.	UMB0029	SRR5946017	2	0	0
Streptococcus sp.	UMB0039	ERR1939944	0	0	0
Streptococcus sp.	UMB1385	SRR5946001	1	0	0
Trueperella bernardiae	UMB0116	ERR1045854	1	3	0
Varibaculum cambriense	UMB0744	SRR5946018	0	0	0
Varibaculum cambriense	UMB0796	ERR1203665	0	0	0
Veillonella parvula	UMB0371	ERR1203608	0	0	0
